# Supplementary material for: Survey of Tyrosine Kinase Signaling Reveals ROS Kinase Fusions in Human Cholangiocarcinoma
Source: PLoS One. 2011 Jan 6;6(1):e15640. doi: 10.1371/journal.pone.0015640 (PMC3017127; doi:10.1371/journal.pone.0015640)
Supplement: Table S1 — Phosphopeptides identified by LC-MS/MS in cholangiocarcinoma patient samples, as well as matching para-tumor samples. ‘y’ for phosphorylated tyrosine residue; ‘Y’ for unphosphorylated tyrosine residue. (XLS) [file pone.0015640.s003.xls]

## Sheet: sheet 1
Supplemental table 1
Phosphopeptides identified by LC-MS/MS in cholangiocarcinoma samples
‘TC’ for cholangiocarcinoma, ‘NC” for para-tumor tissue of cholangiocarcinoma
Number under each sample means the number of phosphopeptide identified
y' for phosphorylated tyrosine residues; 'Y" for unphosphorylated tyrosine residues
Name	Hugo Name	Accession	Site	Peptides	TC23	TC24	TC03	TC33	TC08	TC12	TC16	TC20	TC22	TC39	TC45	TC56	TC67	TC65	TC80	TC81	TC82	TC83	TC84	TC85	TC86	TC87	TC88	NC23	NC24	NC03A	NC03B	NC33	NC16	NC20	NC22	NC08	NC45	NC56	NC67	NC81	NC82	NC83A	NC83B	NC85	NC86	NC88A	NC88B
Protein kinase, Tyr (receptor)
Axl	AXL	P30530	§702	IYNGDyYR KIYNGDyYR				1		1						1				1	1		1							1			1										1
Axl	AXL	P30530	§703	KIYNGDYyR															1			1													1
DDR1	DDR1	Q08345	§513	GNPPHSAPCVPNGSALLLSNPAyR							1				2	2			3	2		1	1			2	1
DDR1	DDR1	Q08345	§520	LLLATyARPPR											1
DDR1	DDR1	Q08345	§792	NLyAGDYYR NLyAGDyYR NLyAGDYYRV NLyAGDYyRVQGR NLyAGDyYRVQGR NLyAGDyyRVQGR	1	2		1	2		6	3	3		5	5	1		3	3		1			1	4	1													2
DDR1	DDR1	Q08345	§796	NLYAGDyYR NLyAGDyYR NLYAGDyYRVQGR NLYAGDyyRVQGR NLyAGDyYRVQGR NLyAGDyyRVQGR	1	2		1	1		4	4	4		4	5	1		4	3		1	1			5	1													1
DDR1	DDR1	Q08345	§797	NLYAGDYyRVQGR NLYAGDyyRVQGR NLyAGDYyRVQGR NLyAGDyyRVQGR							6	4			3	3				1						1
DDR2	DDR2	Q16832	§736	NLySGDYYR NLySGDyYR	1			1									1			1		1																		3
DDR2	DDR2	Q16832	§740	NLYSGDyYR NLySGDyYR	1			1									1			1		1																		1
DDR2	DDR2	Q16832	§741	NLYSGDYyR																			1
EGFR	EGFR	P00533	§1092	YSSDPTGALTEDSIDDTFLPVPEyINQSVPK																																		1
EGFR	EGFR	P00533	§1172	GSHQISLDNPDyQQDFFPK	1															1	1		1							2			2							1		1
EGFR	EGFR	P00533	§1197	GSTAENAEyLR EAKPNGIFKGSTAENAEyLR															1	1	1		1						1				2					1			1
EphA1	EPHA1	P21709	§781	LLDDFDGTyETQGGKIPIR											1				1
EphA2	EPHA2	P29317	§575	QSPEDVyFSKSEQLKPLK				1							1	1										1
EphA2	EPHA2	P29317	§588	SEQLKPLKTyVDPHTyEDPNQAVLK												1					1		1
EphA2	EPHA2	P29317	§594	TYVDPHTyEDPNQAVLK SEQLKPLKTyVDPHTyEDPNQAVLK SEQLKPLKtYVDPHTyEDPNQAVLK				1				1			1	3					1		1
EphA2	EPHA2	P29317	§772	VLEDDPEATyTTSGGK VLEDDPEATyTTSGGKIPIR				1		2					1	1							1										1
EphA3 EphA5 EphA4	EPHA3 EPHA5 EPHA4	P29320 P54756 P54764	§779 §833 §779	VLEDDPEAAyTTR						2													1
EphB2 EphB2 iso2	EPHB2 EPHB2	P29323 P29323-2	§577 §577	ADSEyTDKLQHyTSGHMTPGMK											1
EphB2 EphB2 iso2	EPHB2 EPHB2	P29323 P29323-2	§584 §584	ADSEyTDKLQHyTSGHMTPGMK											1
EphB3	EPHB3	P54753	§600	LQQyIAPGMK		1									1								1			1
EphB3	EPHB3	P54753	§608	VyIDPFTyEDPNEAVREFAK																	1
EphB3	EPHB3	P54753	§792	FLEDDPSDPTyTSSLGGK FLEDDPSDPTyTSSLGGKIPIR		2
EphB3 EphB4	EPHB3 EPHB4	P54753 P54760	§614 §596	VyIDPFTyEDPNEAVREFAK																	1
EphB4	EPHB4	P54760	§574	EAEySDKHGQYLIGHGTK EAEySDKHGQyLIGHGTK												1										1				1								1
EphB4	EPHB4	P54760	§581	EAEySDKHGQyLIGHGTK																						1				1								1
EphB4	EPHB4	P54760	§590	VyIDPFTyEDPNEAVREFAK																	1
EphB4	EPHB4	P54760	§774	FLEENSSDPTyTSSLGGKIPIR															1
EphB4	EPHB4	P54760	§987	SQAKPGTPGGTGGPAPQy											1	1										2				1								1				1
FGFR1	FGFR1	P11362	§653	DIHHIDyYKK DIHHIDyyKK																												1							3
FGFR1	FGFR1	P11362	§654	DIHHIDyyKK																																			1
InsR InsR iso2 IGF1R	INSR INSR IGF1R	P06213 P06213-2 P08069	§1189 §1177 §1165	DIYEtDyyRKGGKGLLPVR																													1
InsR InsR iso2 IGF1R	INSR INSR IGF1R	P06213 P06213-2 P08069	§1190 §1178 §1166	DIYEtDyyRKGGKGLLPVR																													1
Mer	MERTK	Q12866	§749	KIySGDYYR																																1
Met	MET	P08581	§1234	DMYDKEyYSVHNK DMYDKEyYsVHNK	1					1						1																	2			1		1
PDGFRa	PDGFRA	P16234	§762	SLyDRPASYK SLyDRPASyK	1							1			1						1		1									1			1
PDGFRa	PDGFRA	P16234	§768	SLYDRPASyK SLyDRPASyK	1										1																	1							1
ROS	ROS1	P08922	§2110	DIyKNDYYR DIyKNDYyR DIyKNDyyR DIyKNDYyRK			4
ROS	ROS1	P08922	§2114	DIyKNDyyR			1
ROS	ROS1	P08922	§2115	DIYKNDYyR DIyKNDYyR DIyKNDyyR DIyKNDYyRK	1		3
ROS	ROS1	P08922	§2334	QVAYCPSGKPEGLNyACLTHSGYGDGSD	1
Tyro3	TYRO3	Q06418	§681	KIySGDYYR																																1
VEGFR-2	KDR	P35968	§1059	DIyKDPDyVR																									1
VEGFR-3	FLT4	P35916	§1068	DIyKDPDyVR																									1
VEGFR-3 VEGFR-2	FLT4 KDR	P35916 P35968	§1063 §1054	DIyKDPDyVR																									1
Protein kinase, Tyr (non-receptor)
Abl Abl iso2	ABL1 ABL1	P00519 P00519-2	§185 §204	INTASDGKLyVSSESR																										1
Abl Abl iso2 Arg Arg iso4	ABL1 ABL1 ABL2 ABL2	P00519 P00519-2 P42684 P42684-4	§393 §412 §439 §403	LMTGDTyTAHAGAK			1	1	1	1		2	1			1			1	1	1	1	1						1	3	1		1	1	1			1		1	1	3	1		1
Ack	TNK2	Q07912	§284	ALPQNDDHyVMQEHR																										1
Brk	PTK6	Q13882	§114	VSEKPSADyVLSVR								1	1		1								1							1
Brk	PTK6	Q13882	§447	LSSFTSyENPT ERLSSFTSyENPT		1			1			1	1		1	1					1
FAK FAK iso2	PTK2 PTK2	Q05397 Q05397-2	§397 §216	THAVSVSETDDyAEIIDEEDTYTMPSTR																																		2
FAK FAK iso2	PTK2 PTK2	Q05397 Q05397-2	§570 §418	yMEDSTYYK yMEDSTyYKASK						1								1															1					1
FAK FAK iso2	PTK2 PTK2	Q05397 Q05397-2	§576 §424	MEDSTyYK YMEDSTyYK YMEDSTyyK MEDSTyYKASK YMEDSTyyKASK yMEDSTyYKASK YMEDSTyYKAsK YMEDStyYKASK YMEDSTyYKASK YMEDSTyyKASKGKLPIK	1	1		5	5	7	2	3	2	1	6	6	3	3	4	5	5	5	2	1	4	3	2		3	7	4	4	10	9	5	10	3	8	5	6	2	4	5	3	4		1
FAK FAK iso2	PTK2 PTK2	Q05397 Q05397-2	§577 §425	YMEDSTYyK YMEDSTyyK MEDSTYyKASK YMEDSTYyKASK YMEDStYyKASK YMEDSTyyKASK YMEDsTYyKASKGKLPIK YMEDStYyKASKGKLPIK YMEDSTyyKASKGKLPIK		1		2	3	3		1			1	1	1	1			4	1							2	2	1	1	6	3	1	2		7	1	1		2	3		1	1
FAK FAK iso2	PTK2 PTK2	Q05397 Q05397-2	§925 §752	SNDKVyENVTGLVK																								1	1	2								1
FRK	FRK	P42685	§46	HGHyFV HGHyFVAL HGHyFVALFDYQAR HGHyFVALFDyQAR		2		1	2	2		2	2		2	1			1	1	4		1	2	1	2	1	2	3		2		4			1		3		3		2	3	1	2
FRK	FRK	P42685	53	ALFDyQAR HGHyFVALFDyQAR																	2												3
FRK	FRK	P42685	§99	DGSSQQLQGyIPSNyVAEDR DGSSQQLQGyIPSNYVAEDR RDGSSQQLQGyIPSNyVAEDR RRDGSSQQLQGyIPSNyVAEDR						2											3												6					2
FRK	FRK	P42685	§104	DGSSQQLQGyIPSNyVAEDR DGSSQQLQGYIPSNyVAEDR RDGSSQQLQGyIPSNyVAEDR RRDGSSQQLQGyIPSNyVAEDR						2											3												5
FRK	FRK	P42685	§132	QLLySENKTGSFLIR SDAEKQLLySENKTGSFLIR																	1	1											1					2					1
FRK	FRK	P42685	193	IFSTLNEFVSHyTK RIFSTLNEFVSHyTK																	2												1
FRK	FRK	P42685	§368	NVLVGEHNIyKVADFGLAR																	1
FRK	FRK	P42685	§387	VFKVDNEDIyESR VFKVDNEDIyESRHEI VFKVDNEDIyESRHEIK VFKVDNEDIyESRHEIKLPVK																													5					2
FRK	FRK	P42685	§497	FETDSSySDANNFIR WKLEDYFETDSSySDANNFIR					2		2		1		1																		2			1		2					1
Fer	FER	P16591	§402	VQENDGKEPPPVVNyEEDAR																												1							1
Fer	FER	P16591	§714	QEDGGVySSSGLK																															1
Fes	FES	P07332	§261	IQPEAEyQGFLR																	1		1															1
Fes	FES	P07332	§713	ISDFGMSREEADGVyAASGGLR																	2		1										1					1
Fgr	FGR	P09769	§208	KLDMGGyYITTR KLDMGGyyITTR			1	1	1		1		1	1						1	1		2			1													1
Fgr	FGR	P09769	§209	KLDMGGYyITTR KLDMGGyyITTR																			3
Fgr	FGR	P09769	§412	LIKDDEyNPCQGSK LIKDDEyNPCQGSKFPI LIKDDEyNPCQGSKFPIK LIKDDEyNPCQGSKFPIKWTAPEAALFGR				1						1									2			1							1					1
Fgr	FGR	P09769	§523	SAEPQyQPGDQT TSAEPQyQPGDQT FTSAEPQyQPGDQT LEDYFTSAEPQyQPGDQT					1						1		2																	1				1	1
Fyn Fyn iso2 Yes	FYN FYN YES1	P06241 P06241-2 P07947	§213 §213 §221	LDNGGyYITTR KLDNGGyYITTR KLDNGGyyITTR	1	1	1		1		1	2	1		1	1				1	1		2	1		1	2	1		1	1	1	2	1	1	1		1	2	2	1	1	2	1
Fyn Fyn iso2 Yes	FYN FYN YES1	P06241 P06241-2 P07947	§214 §214 §222	KLDNGGYyITTR KLDNGGyyITTR		1		1		2			1	1			1		2	1	2	1	2		1					1			2					1		1			1		1	1	1
Fyn Fyn iso2 Yes	FYN FYN YES1	P06241 P06241-2 P07947	§531 §528 §536	ATEPQyQPGENL TATEPQyQPGENL FTATEPQyQPGENL LEDYFTATEPQyQPGENL QSFLEDYFTATEPQyQPGENL KDPDERPTFEYIQSFLEDYFTATEPQyQPGENL		1	1		3			1	1	1	4	2	2												1					1		2	1	5	1
Fyn Fyn iso2 Yes Fgr	FYN FYN YES1 FGR	P06241 P06241-2 P07947 P09769	§185 §185 §193 §180	ESETTKGAySLSIR	1
Fyn Fyn iso2 Yes Src	FYN FYN YES1 SRC	P06241 P06241-2 P07947 P12931	§420 §417 §425 §418	LIEDNEyTAR RLIEDNEyTAR LIEDNEyTARQGAK	1	1		1	1	1	1	1	1	1	2	1		1	1	1	3	2	2		1	1	1		1	1	1	1	2	1	1		1	1	1	1	2	1	1	1	1	1	1
Fyn Fyn iso2 Yes Src	FYN FYN YES1 SRC	P06241 P06241-2 P07947 P12931	§440 §437 §445 §438	WTAPEAALyGR FPIKWTAPEAALyGR QGAKFPIKWTAPEAALyGR											1						1		1
Hck	HCK	P08631	§208	TLDNGGFyISPR					1											1	1	1	1			1	1	1										1		1	1	1					1
Hck	HCK	P08631	§521	YTATESQyQQQP LDDFYTATESQyQQQP NRPEERPTFEYIQSVLDDFYTATESQyQQQP	1			1	1	1		1	1			1	1	1														1	1	1	1			2	1
Jak2	JAK2	O60674	§570	REVGDyGQLHETEVLLK																																			1
Lck	LCK	P06239	§192	NLDNGGFyISPR					1						1				1		1	1	1	1			1							1						1	1	1			1	1	1
Lck	LCK	P06239	§394	LIEDNEyTAR RLIEDNEyTAR LIEDNEyTAREGAK	1	1		1	1	2	1	1	1	1	1			1	1	1	2	2	1		1	1	1		1	1	1	1	1	1	1		1		1	1	1	1	1	1	1	1	1
Lck	LCK	P06239	§505	FTATEGQyQPQP SVLEDFFTATEGQyQPQP			2																											1
Lyn	LYN	P07948	§31	TIyVRDPTSNK							1
Lyn Lyn iso2	LYN LYN	P07948 P07948-2	§192 §172	SLDNGGyYISPR			1						1		1						1		1				1											1							1		1
Lyn Lyn iso2	LYN LYN	P07948 P07948-2	§193 §173	SLDNGGYyISPR	1											1						1		1		1					1					1			1	1	1	1				1
Lyn Lyn iso2	LYN LYN	P07948 P07948-2	§472 §452	VENCPDELyDIMK	1						1				1								2						1	2								2
Lyn Lyn iso2	LYN LYN	P07948 P07948-2	§507 §487	YTATEGQyQQQP LDDFYTATEGQyQQQP AEERPTFDYLQSVLDDFYTATEGQyQQQP EKAEERPTFDYLQSVLDDFYTATEGQyQQQP	1	1		1	1		1	1	2		3	2	1											1					1	1			1	3	1				1
Lyn Lyn iso2 Hck	LYN LYN HCK	P07948 P07948-2 P08631	§396 §376 §410	VIEDNEyTAR VIEDNEyTAREGAK VIEDNEyTAREGAKFPI	1	1	1	1	1	3	2	2	1	3	2	1		1	1	1	2	1	2			1	1				1	1	1	1	1	1	1	2	2	1	1		1	1		1	1
Pyk2 Pyk2 iso2	PTK2B PTK2B	Q14289 Q14289-2	§579 §579	YIEDEDyyKASVTRLPIK										1							1		1					1	1				1					1			1
Pyk2 Pyk2 iso2	PTK2B PTK2B	Q14289 Q14289-2	§580 §580	YIEDEDyyKASVTRLPIK										1							1		1					1	1				1					1			1
Src	SRC	P12931	§186	ESETTKGAyCLSVSDFDNAK		1
Src	SRC	P12931	§215	KLDSGGFyITSR																	1
Src	SRC	P12931	§529	TSTEPQyQPGENL FTSTEPQyQPGENL LEDYFTSTEPQyQPGENL KEPEERPTFEYLQAFLEDYFTSTEPQyQPGENL			1					1	1	2	4	3	2												1	1				2			1	1
Syk	SYK	P43405	§74	ELNGTyAIAGGR						1											1		1			1												1			1						1
Syk	SYK	P43405	§203	ARDNNGSyALCLLHEGK			1
Syk	SYK	P43405	§296	SySFPKPGHR																																			1
Syk	SYK	P43405	§323	QESTVSFNPyEPELAPWAADKGPQR					1											1			1															1		1
Syk	SYK	P43405	§348	EALPMDTEVyESPyADPEEIRPK EALPMDTEVyEsPYADPEEIRPK																	2		2																		1						1
Syk	SYK	P43405	§352	EALPMDTEVYESPyADPEEIRPK EALPMDTEVyESPyADPEEIRPK EALPMDtEVYESPyADPEEIRPK																	6		6										1					2			1						1
Syk	SYK	P43405	507	NVLLVTQHyAK
Syk	SYK	P43405	§525	ALRADENyYK																			1
Syk	SYK	P43405	§526	ALRADENYyK																	1
TEC	TEC	P42680	§519	YVLDDQyTSSSGAK YVLDDQyTSSSGAKFPVK																															1				1
Tnk1 Tnk1 iso2	TNK1 TNK1	Q13470 Q13470-2	§661 §656	ILEHYQWDLSAASRyVLARP																																				1			1		1
Tyk2	TYK2	P29597	§292	LLAQAEGEPCyIR				1	1						1																					1			1
Tyk2	TYK2	P29597	§433	LTADSSHyLCHEVAPPR																																		1
Tyk2	TYK2	P29597	§827	SPSEKEHFyQR																			1
Yes	YES1	P07947	§31	STSVSHyGAEPTTVSPCPSSSAK YRPENTPEPVSTSVSHyGAEPTTVSPCPSSSAK											4	2
ZAP70	ZAP70	P43403	§69	QLNGTyAIAGGK																	1
Protein kinase, Ser/Thr (non-receptor)
Bcr	BCR	P11274	§177	KGHGQPGADAEKPFyVNVEFHHER												1																							1
CDK1	CDC2	P06493	§15	IGEGtyGVVYK IGEGTyGVVYK IEKIGEGTyGV IGEGtyGVVYKGR IGEGTyGVVYKGR IEKIGEGtyGVVYK IEKIGEGTyGVVYK IEKIGEGTyGVVYKGR IEKIGEGtyGVVYKGR	4	6	7	3	6	4	4	6	11	1	11	4	11	1	6	11	1	13		1	3	2	5	1	1		1	1	3	2	5	1	4	1	4	10	1	9	1	1	1		2
CDK1	CDC2	P06493	§19	IGEGTYGVVyK IEKIGEGTYGVVyKGR		1	1	1									1					1						1	1	1								1
CDK2	CDK2	P24941	§15	IGEGTyGVVYK IGEGtyGVVYK VEKIGEGTyGV VEKIGEGTyGVVYK VEKIGEGtyGVVYK	1	2	3	2	2	2	1	3	2	1	6	1	3	1	2	3	1	5		1	2	1	2	1	1		1	1	2	2	1	1	1		1	2	1	3	1	2	1
CDK2	CDK2	P24941	§19	IGEGTYGVVyK IGEGTYGVVyKAR VEKIGEGTYGVVyKAR		1	1	1									1					1						1	1	1								3
CDK3	CDK3	Q00526	§15	IGEGTyGVVYK IGEGtyGVVYK VEKIGEGTyGV VEKIGEGTyGVVYK VEKIGEGtyGVVYK	1	2	3	2	2	2	1	3	2	1	6	1	3	1	2	3	1	5		1	2	1	2	1	1		1	1	2	2	1	1	1		1	2	1	3	1	2	1
CDK3	CDK3	Q00526	§19	IGEGTYGVVyK		1	1	1									1											1	1	1								1
CDK5	CDK5	Q00535	§15	IGEGTyGTVFK																	1		1
CdkL5	CDKL5	O76039	§171	NLSEGNNANYTEyVATR				1															1
DNA-PK	PRKDC	P78527	883	SyVAWDREKR			1
ERK1 ERK2	MAPK3 MAPK1	P27361 P28482	§204 §186	LTEyVATR DPEHDHTGFLTEyVATR DPDHDHTGFLTEyVATR DPEHDHTGFLtEyVATR DPDHDHTGFLtEyVATR IADPEHDHTGFLTEyVAT VADPDHDHTGFLTEyVAT VADPDHDHTGFLtEyVAT IADPEHDHTGFLTEyVATR VADPDHDHTGFLTEyVATR VADPDHDHTGFLtEyVATR IADPEHDHTGFLtEyVATR VADPDHDHTGFLtEyVATRWYR	10	11	4	14	10	5	9	11	10	7	9	5	10	13	4	6	7	5	7	4	3	4	4	7	9	8	7	11	10	5	8	9	7	14	13	7	6	5	6	5	2	4	5
ERK2	MAPK1	P28482	192	VADPDHDHTGFLTEYVAtRWyR
ERK5 ERK5 iso2	MAPK7 MAPK7	Q13164 Q96G51	§220 §221	GLCTSPAEHQYFMTEyVATR								1								1		2			2											1				1	1				1
GSK3B iso2 GSK3A GSK3B	GSK3B GSK3A GSK3B	NP_002084.2 P49840 P49841	§216 §279 §216	SyICSR GEPNVSyICS GEPNVSyICsR GEPNVSyICSR RGEPNVSyICSR QLVRGEPNVSyI VRGEPNVSyICSR GEPNVSyICsRYYR QLVRGEPNVSyICS QLVRGEPNVSyICsR QLVRGEPNVSyICSR	8	11	6	6	29	7	20	18	12	16	33	25	23	5	9	8	7	16	8	8	5	13	11	3	13	8	5	5	17	8	7	10	5	36	24	10	7	12	10	6	14	6	7
HIPK1 HIPK2	HIPK1 HIPK2	Q86Z02 Q9H2X6	§352 §361	CSTyLQSR VCSTyLQSR AVCSTyLQSR AVCSTyLQsR SKAVCSTyLQSR	3	3	2	1	1		1	2	2	3	2	1	1	1	1	1	1	1	1	1	1	2	1		3	1		1	1	1	1	1	1	2	1	1		1	1	1	1	1	1
HIPK3	HIPK3	Q9H422	§359	CSTyLQSR VCSTyLQSR TVCSTyLQSR TVCSTyLQsR SKTVCSTyLQSR	2	3	1	3	2	1	1	1	1	2	1	2	1	2	1	1	1	2	1	1	1				3	1	1	1	1	1	1	1	1	1			1	1	1	1	1
ICK	ICK	Q9UPZ9	§156	SKPPyTDyVSTR																									1
ICK	ICK	Q9UPZ9	§159	SKPPYTDyVSTR SKPPyTDyVSTR SKPPYtDyVSTR		1	2	1	1			2			1	1	1	1		1		1		1		2			1	1	1		1	1	1	1		1	1				1		1
JNK1 JNK1 iso2 JNK3 JNK3 iso2	MAPK8 MAPK8 MAPK10 MAPK10	P45983 P45983-2 P53779 P53779-2	§185 §185 §223 §223	TAGTSFMMTPyVVTR TAGTSFMMtPyVVTR	1				1			2			1				1	1	3	2	1				1						4			2		2	1	2	2	4	3	2	1
JNK2 JNK2 iso2 JNK2 iso3	MAPK9 MAPK9 MAPK9	P45984 P45984-2 P45984-3	§185 §185 §185	TACTNFMMTPyVVTR TACTNFMMtPyVVTR					3	1		4			1			1	1		4	1	4		3		3			2		1	4	3		1		3	1	3	1	1	4	3	1	1	1
PKCD	PRKCD	Q05655	§313	GIyQGFEK GIyQGFEKK SDSASSEPVGIyQGFEK RSDsASSEPVGIyQGFEK SDSASSEPVGIyQGFEKK SDsASSEPVGIyQGFEKK SDSAsSEPVGIyQGFEKK RsDSASSEPVGIyQGFEK RSDSASSEPVGIyQGFEK RSDSAsSEPVGIyQGFEK RSDsASSEPVGIyQGFEKK RSDSASsEPVGIyQGFEKK RSDSAsSEPVGIyQGFEKK RSDSASSEPVGIyQGFEKK ASRRSDsASSEPVGIyQGFEK ASRRSDSASsEPVGIyQGFEKK ASRRSDsASSEPVGIyQGFEKK		2		1	9	1	1	9	14		12	8	3	2	4	3	1	1	2			2	3								1	1	1	1	3	3	1	2		1
PKCD	PRKCD	Q05655	§334	TGVAGEDMQDNSGTyGKIWEGSSK									1
PKCD	PRKCD	Q05655	§374	GRGEyFAIK																		1
PKCG PKCA	PRKCG PRKCA	P05129 P17252	§195 §194	NLIPMDPNGLSDPyVK NLIPMDPNGLSDPyVKLK			3
PRP4	PRPF4B	Q13523	§849	PyLVSR TPyLVSR ADNDITPyLVSR VADNDITPyLVSR GSASHVADNDITPyLVSR LCDFGSASHVADNDITPyL LCDFGSASHVADNDITPyLV LCDFGSASHVADNDITPyLVS CDFGSASHVADNDITPyLVSR LCDFGSASHVADNDITPyLVSR LCDFGsASHVADNDITPyLVSR KLCDFGSASHVADNDITPyLVSR LKLCDFGSASHVADNDITPyLVSR TILKLCDFGSASHVADNDITPyLVSR	5	13	10	1	5	5	3	2	7	3	13	10	7	5	3	3	4	7	6	5	3	5	2	3	13	10	4	2	2	5	2	5	3	14	5	7	3	6	8	3	5		2
RIPK2	RIPK2	O43353	§381	KAQDCyFMK						1													2										1
SMG1	SMG1	Q96Q15	2709	yAADINSR																																									1
SgK269	KIAA2002	Q9H792	§635	VINPNAyDNLAIYK NAIKVPIVINPNAyDNLAIYK				1	1				1							1	1		1																	1
p38-alpha p38-alpha iso2	MAPK14 MAPK14	Q16539 Q16539-2	§181 §182	TGyVATR DDEMTGyVATR HTDDEMTGyVAT HTDDEMTGyVATR HTDDEMtGyVATR HtDDEMTGyVATR RHTDDEMTGyVATR HTDDEMTGyVATRWYR	2	11	7	12	20	8	4	11	14	3	8	12	14	8	5	6	3	5	4		4	5	4		10	6	5	7	12	9	6	6	2	21	13	8	7	6	4	3	3	1	3
p38-beta	MAPK11	Q15759	§182	TGyVATR QADEEMTGyVATR		1	1					2	1					1											1	1		2
p38-delta	MAPK13	O15264	§182	DAEMTGyVVTR HADAEMTGyVVTR HADAEMtGyVVTR			1	1	6	2		4	5		2	3	2	1							1		1			1								1	1	1
p38-gamma	MAPK12	P53778	§185	QADSEMTGyVVTR				2	1			2	1		1			1														1					1	1
Protein kinase, dual-specificity
DYRK1A DYRK1A iso2 DYRK1A iso4 DYRK1B	DYRK1A DYRK1A DYRK1A DYRK1B	Q13627 Q13627-2 Q13627-4 Q9Y463	§321 §312 §321 §273	YQyIQSR IYQyIQSR IYQyIQsR IYQyIQSRF	1	4	3	1	3	1	2	2	2	11	11	13	4	1	3	2	1	4	2	1	2	2	2		5	1	2	1	3	3	3	2		22	2	3	2	4	2		2	1	1
DYRK2	DYRK2	Q92630	§382	VYTyIQSR		1		1	1			1	1	1	1	1	1	1	2	2	1	2	2		1	1	1		1				1	1	1	1	1		1	1	1	1		1	1		1
DYRK3	DYRK3	O43781	§369	LYTyIQSR									1		1
DYRK4	DYRK4	Q9NR20	§264	VYTyIQSR		1		1	1			1	1	1	1	1	1	1	2	2	1	2	2		1	1	1		1				1	1	1	1	1		1	1	1	1		1	1		1
Protein kinase, atypical
A6r	TWF2	Q6IBS0	§309	AEFLyDEVHPK			1
Protein kinase, regulatory subunit
PHKB PHKB iso2 PHKB iso3	PHKB PHKB PHKB	Q93100 Q93100-2 Q93100-3	338 331 338	DGyRTSLEDPNR																									1	1	1
Adaptor/scaffold
14-3-3 beta	YWHAB	P31946	126	MKGDyFR																																											1
14-3-3 beta 14-3-3 gamma 14-3-3 zeta 14-3-3 eta	YWHAB YWHAG YWHAZ YWHAH	P31946 P61981 P63104 Q04917	49 48 48 48	NLLSVAyKNVVGAR																																											1
14-3-3 sigma 14-3-3 gamma 14-3-3 zeta 14-3-3 eta	SFN YWHAG YWHAZ YWHAH	P31947 P61981 P63104 Q04917	§128 §130 §126 §130	MKGDYyR																												1
14-3-3 theta	YWHAQ	P27348	125	MKGDyFR																																											1
14-3-3 theta	YWHAQ	P27348	149	KQTIDNSQGAyQEAFDISKK																	1		1
AHNAK2 iso1 AHNAK2	AHNAK2 AHNAK2	Q8IVF2 Q96EX9	180 743	ILQySEPYKVQFK	1									2
ANK1 ANK1 iso11	ANK1 ANK1	P16157 P16157-11	§3 §3	PySVGFR																																			1							1
ANK3 ANK3 iso2	ANK3 ANK3	Q12955 Q5CZH9	§533 §527	ADIVQQLLQQGASPNAATTSGyTPLHLSAR LGKADIVQQLLQQGASPNAATTSGyTPLHLSAR			1																			1														1
AP1B1	AP1B1	Q10567	277	yGtLLKK																																	1
Alix	PDCD6IP	Q8WUM4	294	TVASRYDEyVNVKDFSDKINR
Alix	PDCD6IP	Q8WUM4	485	TPSNELyKPLR																			1
Alix	PDCD6IP	Q8WUM4	§727	DLQQSIAREPSAPSIPTPAyQSSPAGGHAPTPPTPAPR																						1
ArgBP2 iso7	SORBS2	NP_001139142	48	SYNDGNQETLNGDATySSLAAK						1
BAIAP2L2 BAIAP2L2 iso2	BAIAP2L2 BAIAP2L2	Q6UXY1 Q6UXY1-2	304 304	TPSASSLySGSAQSSR												1			1
BCAP	PIK3AP1	Q6ZUJ8	§570	SQERPGNFyVSSESIR																			1
BCAR3	BCAR3	O75815	§212	LSEAySR																																					1
CTNND1 CTNND1 iso3	CTNND1 CTNND1	O60716 O60716-3	§904 §904	SLDNNySTPNER SLDNNySTPNERGDHNR	1			1		1		1			1	1			1		1		1			1						1	2	1	1			2			1
CTNND1 CTNND1 iso3 CTNND1 iso4	CTNND1 CTNND1 CTNND1	O60716 O60716-3 O60716-4	§96 §96 §96	LNGPQDHSHLLySTIPR FSDLKLNGPQDHSHLLySTIPR						1											2		1					1		1			1					3	1
CTNND1 CTNND1 iso3 CTNND1 iso4	CTNND1 CTNND1 CTNND1	O60716 O60716-3 O60716-4	§174 §174 §174	TVQPVAMGPDGLPVDASSVSNNyIQTLGR																																		1
CTNND1 CTNND1 iso3 CTNND1 iso4	CTNND1 CTNND1 CTNND1	O60716 O60716-3 O60716-4	§228 §228 §228	HYEDGYPGGSDNyGSLSR HYEDGYPGGSDNyGSLsR HYEDGYPGGSDNyGsLSRVTR NFHYPPDGYsRHYEDGYPGGSDNyGSLSR				1		2									1		5		1				1						1								1
CTNND1 CTNND1 iso3 CTNND1 iso4	CTNND1 CTNND1 CTNND1	O60716 O60716-3 O60716-4	§257 §257 §257	QDVyGPQPQVR APSRQDVyGPQPQVR YRPSMEGYRAPSRQDVyGPQPQVR YRPSMEGYRAPsRQDVyGPQPQVR						2									1		3		3										2					1			1
CTNND1 CTNND1 iso3 CTNND1 iso4	CTNND1 CTNND1 CTNND1	O60716 O60716-3 O60716-4	§280 §280 §280	FHPEPyGLEDDQR						1											1		1
CTNND1 CTNND1 iso3 CTNND1 iso4	CTNND1 CTNND1 CTNND1	O60716 O60716-3 O60716-4	§600 §600 §600	EIPQAERyQEAAPNVANNTGPHAASCFGAK																																		1
CTNND1 CTNND1 iso3 CTNND1 iso4	CTNND1 CTNND1 CTNND1	O60716 O60716-3 O60716-4	§865 §865 §865	SQSSHSyDDSTLPLIDRNQK																	1
Cbl-b	CBLB	Q13191	§889	TSQDyDQLPSCSDGSQAPARPPKPRPR																												1
CrkL	CRKL	P46109	§207	NSNSYGIPEPAHAyAQPQTT HAyAQPQTTTPLPAVSGSPGAAITPLPSTQNGPVFAK	2		1	1	2		1				1			1								1						1						2	2
CrkL	CRKL	P46109	§251	RVPCAyDK																												1							2
DLG1 DLG1 iso2	DLG1 DLG1	Q12959 Q12959-2	789 811	FIEAGQYNNHLyGTSVQSVR																			1
DLG3 iso2 DLG3	DLG3 DLG3	Q5JUW6 Q92796	§368 §673	RDNEVDGQDyHFVVSR									1		1																				1	1			1
Dok1	DOK1	Q99704	§449	SHNSALySQVQK																	1											1			1				1
Dok2	DOK2	O60496	357	SLyDSPQEPR																												1
EPB41L1 EPB41L1 iso2	EPB41L1 EPB41L1	Q9H4G0 Q9H4G0-2	§343 §281	IRPGEyEQFEST IRPGEyEQFESTI IRPGEyEQFESTIGFKLPNHR									2		1						1
EPS8L1	EPS8L1	Q8TE68	§529	VRDPAGQEGYVPyNILTPYPGPR								1
EPS8L1	EPS8L1	Q8TE68	§684	VySQVTVQR AVSPEEGARVy							1	3				1		1	1
Eps8	EPS8	Q12929	§485	RLSTEHSSVSEyHPADGYAFSSNIYTR												1
Eps8	EPS8	Q12929	§491	LSTEHSSVSEYHPADGyAFSSNIYTR							1
Eps8	EPS8	Q12929	§498	LSTEHSSVSEYHPADGYAFSSNIyTR RLSTEHSSVSEYHPADGYAFSSNIyTR												1										1
Eps8	EPS8	Q12929	§525	NyEPLKTQPK HIDRNyEPLK HIDRNyEPLKTQPK				2	1			1		1	1	3			1							1				1								1
Eps8	EPS8	Q12929	§774	VySQITVQK							1	1	1		1	1
FGB	FGB	P02675	408	STyDRDNDGWLTSDPRK										1
GRASP	GRASP	Q7Z6J2	§237	LVHGLVVKDPSIyDTLESVR																																		1
Gab1 Gab1 iso2	GAB1 GAB1	Q13480 Q13480-2	§406 §406	DASSQDCyDIPR																													1
Gab1 Gab1 iso2	GAB1 GAB1	Q13480 Q13480-2	§627 §657	GDKQVEyLDLDLDSGK																																			1
Gab1 Gab1 iso2	GAB1 GAB1	Q13480 Q13480-2	§659 §689	SSGSGSSVADERVDyVVVDQQK	1								1														1					1			1	1	1		2
Grb10	GRB10	Q13322	§404	YGMLLyQNYR			1
Grb7	GRB7	Q14451	§107	DASRPHVVKVySEDGACR	1		1		1			1			2	1										1
Hrs	HGS	O14964	§216	VCEPCyEQLNR	1	1	1		1	1		1	1		1	1	1	1	1	1		1	1	1					1		1		1			1		1	1	1	1	1	1		1
IRS-1	IRS1	P35568	§612	GGHHRPDSSTLHTDDGyMPMSPGVAPVPSGR RGGHHRPDSSTLHTDDGyMPMSPGVAPVPSGR					1																				3	2	2	1						10	3
IRS-1	IRS1	P35568	§632	KGSGDyMPMSPK	1																															1
IRS-2	IRS2	Q9Y4H2	§675	SDDyMPMSPASVSAPK																									2	2			3					1	1
IRS-2	IRS2	Q9Y4H2	§823	SYKAPYTCGGDSDQyVLMSSPVGR	1															1								1	3	2			2			1		2				2	2
IRTKS	BAIAP2L1	Q9UHR4	§163	EIEyVETVTSR NALKYEHKEIEyVETVTSR												2
IRTKS	BAIAP2L1	Q9UHR4	§274	SNVVRKDyDTLSK SNVVRKDyDtLSK SNVVRKDyDTLsKCSPK							1					4			2							2
ITSN2	ITSN2	Q9NZM3	§552	LIyLVPEK																							1
LIM iso4 LIM iso3 LIM	PDLIM5 PDLIM5 PDLIM5	NP_001011515 Q5UW38 Q96HC4	§148 §251 §251	YTEFyHVPTHSDASK	1			1								1																	1
LMO7 LMO7 iso3	LMO7 LMO7	Q8WWI1 Q8WWI1-3	§1672 §1338	NHQLYCNDCyLR IRNHQLYCNDCyLR	4		4					1
LPP	C12orf9	Q93052	§301	YYEGYyAAGPGYGGR																			1
MPP5	MPP5	Q8N3R9	§528	DQEVAGRDyHFVSR						1											1																	1
N-WASP	WASL	O00401	§256	VIyDFIEK																										1
NBEAL2	NBEAL2	Q6ZNJ1	2748	RISQVSSGETEyNPTEAR												1
NRAP NRAP iso3	NRAP NRAP	Q86VF7 Q86VF7-3	465 430	HDIVDYNYPATLTPsyQTAMK			1
Nck1	NCK1	P16333	§105	RKPSVPDSASPADDSFVDPGERLyDLNMPA RKPSVPDSASPADDSFVDPGERLyDLNMPAYV RKPSVPDSASPADDSFVDPGERLyDLNMPAYVK RKPSVPDsASPADDSFVDPGERLyDLNMPAYVK RKPsVPDSASPADDSFVDPGERLyDLNMPAYVK																													1					7	3
Nck2	NCK2	O43639	§342	VQLVDNVyCIGQR																			1
PAG	PAG1	Q9NWQ8	§317	SREEDPTLTEEEISAMySSVNKPGQLVNK																																			1
PAR3-beta	PARD3B	Q8TEW8	§1000	DGHPLSPERDHLEGLyAK																																		1
PDZK1IP1	PDZK1IP1	Q13113	§99	SSEHENAyENVPEEEGKVR					1		2		1	1	1	1							1
PXN iso2 PXN PXN iso3	PXN PXN PXN	P49023 P49023-2 P49023-3	§88 §88 §88	FIHQQPQSSSPVyGSSAK FIHQQPQSsSPVyGSSAK FIHQQPQSSsPVyGSSAK		1		1		4					1		1	1			3					1						1	3			2		1	3		2	1		1
PXN iso2 PXN PXN iso3	PXN PXN PXN	P49023 P49023-2 P49023-3	§118 §118 §118	VGEEEHVySFPNK VGEEEHVySFPNKQK	2	1		3	2	3		2	1		1	2	2	2		1	2	2	3			1			1	1	1	3	2	2	1	1	1	2	3	1	1		1
PZR	MPZL1	O95297	§241	SLPSGSHQGPVIyAQLDHSGGHHSDKINK												1
PZR	MPZL1	O95297	§263	SESVVyADIR									1																			1			1
RA70	SKAP2	O75563	§197	IyQFTAASPK IyQFTAASPKDAEEWVQQLK	1		1		1	1			1				1				1		1			1			1	1			1		1	1		2		1					1		1
RA70 iso3 RA70	SKAP2 SKAP2	AAC99296 O75563	§261 §261	SNPLTSSQPIDDEIyEELPEEEEDSAPVKVEEQR																																		2
RAPH1	RAPH1	Q70E73	§576	TESAyDWTSLSSSSIK																	1
REPS2	REPS2	Q8NFH8	212	VPLSHGySK																												1
SH2-B-beta	SH2B1	Q9NRF2	§55	LYLASHPQyAGPGAEAAFSR RLYLASHPQyAGPGAEAAFSR	2		1
SHANK3	SHANK3	Q9BYB0	932	RRPRPPGPDSPyANLGA RRPRPPGPDSPyANLGAFSA RRPRPPGPDSPyANLGAFSAS																		1																3	1			1
SLAP-130	FYB	O15117	§571	TTAVEIDyDSLK																															1				1
SPTAN1	SPTAN1	Q13813	§2423	ALSSEGKPyVTKEELYQNLTR ALSSEGKPyVTKEELyQNLTR	1		1		1					1		1					1									1			2					1		1
SPTAN1	SPTAN1	Q13813	§2430	ALSSEGKPYVTKEELyQNLTR ALSSEGKPyVTKEELyQNLTR																	2												2					1
Shb	SHB	Q15464	§246	DKVTIADDySDPFDAKNDLK					1
Shb	SHB	Q15464	§268	AGKGESAGyMEPYEAQR					1	1																							2
Shc1 Shc1 iso2 Shc1 iso3	SHC1 SHC1 SHC1	P29353 P29353-2 P29353-3	§427 §317 §272	DDPSyVNVQNLDKAR ELFDDPSyVNVQNLDK ELFDDPSyVNVQNLDKAR	2		1		1	2	1	1	2		1								1													2		1	2	1
Spry1	SPRY1	O43609	§53	GSNEyTEGPSVVKRPAPR																																			1
TRIP6	TRIP6	Q15654	§123	QAyEPPPPPAYR																													1
ZO1 ZO1 iso2	TJP1 TJP1	Q07157 Q07157-2	§132 §132	SRPDPEPVsDNEEDsyDEEIHDPR																													2
ZO2 iso6 ZO2	TJP2 TJP2	NP_963923 Q9UDY2	§261 §261	AYDPDyER																													1
ZO2 iso6 ZO2	TJP2 TJP2	NP_963923 Q9UDY2	§506 §506	TFLRPSPEDEAIyGPNTK																	1		1										1					1
caveolin-1	CAV1	Q03135	§14	YVDSEGHLyTVPIR YVDSEGHLyTVPIREQGNIYKPNNK																												1							1
caveolin-1	CAV1	Q03135	§42	AMADELSEKQVyDAHTK																																			1
envoplakin	EVPL	Q92817	1700	ISILEPETGKDMSPyEAYKR												1
syntenin	SDCBP	O00560	§91	ANVAVVSGAPLQGQLVARPSSINyMVAPVTGNDVGIR																						1
syntenin syntenin iso2	SDCBP SDCBP	O00560 O00560-2	§46 §46	APIPHDGNLyPR SEASAPIPHDGNLyPR VIQAQTAFSANPANPAILSEASAPIPHDGNLyPR VDKVIQAQTAFSANPANPAILSEASAPIPHDGNLyPR			1				1		1	2	2											1	1
syntenin syntenin iso2	SDCBP SDCBP	O00560 O00560-2	§56 §56	LYPELSQyMGLSLNEEEIR							1
tensin 1	TNS1	Q9HBL0	§366	TQGPLDGSLyAK GHTQGPLDGSLyAK VGHTQGPLDGSLyAK WDSYDNFSGHRDDGMEEVVGHTQGPLDGSLyAK WDsYDNFSGHRDDGMEEVVGHTQGPLDGSLyAK	1		1	2	2		1	1	2		1		2			2		3	1						1	2		2	1		1	2		5	2				1
tensin 1	TNS1	Q9HBL0	§796	SYSPyDYQPCLAGPNQDFHSK SYSPyDyQPCLAGPNQDFHSK											1						2		2										1								1
tensin 1	TNS1	Q9HBL0	§798	SYSPYDyQPCLAGPNQDFHSK SYSPyDyQPCLAGPNQDFHSK	1																1		1
tensin 1	TNS1	Q9HBL0	§903	AASDGQyENQSPEATSPR RAASDGQyENQSPEATSPR																																			2
tensin 1	TNS1	Q9HBL0	§1144	NYQSSSPLPTVGSSySSPDYSLQHFSSSPESQAR																																			1
tensin 1	TNS1	Q9HBL0	§1254	HPAGVyQVSGLHNK				1															1									1							1
tensin 1	TNS1	Q9HBL0	§1323	HVAyGGYSTPEDR				1																								1							1
tensin 1	TNS1	Q9HBL0	§1326	HVAYGGySTPEDR HVAYGGysTPEDRRPTLSR HVAYGGySTPEDRRPTLSR						3										1			1									2	1						2
tensin 1	TNS1	Q9HBL0	§1404	AGSLPNyATINGK	1														1	1	1	1	1		1	1						1	1	1					2	1	1	1					1
Adhesion or extracellular matrix protein
ApoE	APOE	P02649	180	LAVyQAGAR																																					1
CDH5	CDH5	P33151	§685	PSLyAQVQKPPR																	1																		2
Erbin	ERBB2IP	Q96RT1	§1104	RAQIPEGDyLSYR																	1
F11R	F11R	Q9Y624	§280	VIySQPSAR KVIySQPSAR		1		1		2		1			2	2			1		2	2	2			1							2					1					1
FGG	FGG	P02679	140	YLQEIyNSNNQK										1			1
FGG	FGG	P02679	288	TSTADyAMFK										1																					1
FGG	FGG	P02679	300	VGPEADKyR				1																								1
FGG	FGG	P02679	380	CHAGHLNGVYYQGGTySK																																										1
HP	HP	P00738	280	VGyVSGWGR																																											1
HP HPR	HP HPR	P00738 P00739	66 67	LRTEGDGVyTLNDKK				1																						1								1
ITGA3 iso2	ITGA3	P26006-2	§1051	SQPSETERLTDDy												1
ITGB1	ITGB1	P05556	§783	WDTGENPIyK WDTGENPIyKSAVTTVVNPK								1	1						2		1	2				2
ITGB1	ITGB1	P05556	§795	TTVVNPKyEGK SAVTTVVNPKyEGK											2	2			1	1		1
ITGB4 ITGB4 iso2	ITGB4 ITGB4	P16144 P16144-2	§920 §920	VAPGyYTLTADQDAR																			1
ITGB4 ITGB4 iso2	ITGB4 ITGB4	P16144 P16144-2	§921 §921	VAPGYyTLTADQDAR																	1
ITGB4 ITGB4 iso2	ITGB4 ITGB4	P16144 P16144-2	§1207 §1207	VCAYGAQGEGPySSLVSCR	1	1				1		1	1		1	1					2						1
ITGB4 ITGB4 iso2	ITGB4 ITGB4	P16144 P16144-2	§1469 §1399	MTTTSAAAyGTHLSPHVPHR																			1
ITGB4 ITGB4 iso2	ITGB4 ITGB4	P16144 P16144-2	§1510 §1440	SEHSHSTTLPRDySTLTSVSSHDSR												1
KIRREL	KIRREL	Q96J84	§622	AVLyADYRAPGPAR																	2
KIRREL	KIRREL	Q96J84	§724	TPYEAyDPIGKYATATR																	1
MICALL2	MICALL2	Q8IY33	§59	ENIyENNKLAFR					1			1				1														1
MUC1 iso2	MUC1	NP_001018016	§252	VSAGNGGSSLSyTNPAVAATSANL							1
MUC1 iso2 MUC1 MUC1 iso6	MUC1 MUC1 MUC1	NP_001018016 P15941 P15941-6	§212 §1203 §178	DTyHPMSEYPTYHTHGR DTyHPMSEyPTYHTHGR DTyHPMSEYPTyHTHGR DTyHPMSEYPtYHTHGR DTyHPMSEYPTYHtHGR DTyHPMsEYPTyHTHGR DTyHPMsEYPtYHTHGR DTyHPMSEyPTyHTHGR	2			1			9	8	4	1	5	8		1	4							6	1
MUC1 iso2 MUC1 MUC1 iso6	MUC1 MUC1 MUC1	NP_001018016 P15941 P15941-6	§218 §1209 §184	SEyPTYHTHGR DTyHPMSEyPTyHTHGR DTYHPMsEyPTyHTHGR DTYHPMSEyPtyHTHGR DTYHPMSEyPTYHTHGR DTYHPMSEyPtYHTHGR DTYHPMSEyPTyHTHGR DtYHPMSEyPTYHTHGR DTYHPMSEyPTYHtHGR DTyHPMSEyPTYHTHGR DTYHPMSEyPTyHtHGR RDTYHPMSEyPtyHTHGR RDTYHPMsEyPtYHTHGR RDtYHPMSEyPtYHTHGR RDTYHPMSEyPTYHTHGR RDtYHPMSEyPTYHTHGR RDTYHPMSEyPTyHTHGR	1						16	4	2		7	4			6				1			2							1						1
MUC1 iso2 MUC1 MUC1 iso6	MUC1 MUC1 MUC1	NP_001018016 P15941 P15941-6	§221 §1212 §187	SEYPTyHTHGR DTYHPMSEYPTy DTYHPMSEyPTyHtHGR DTYHPMSEYPTyHTHGR DTyHPMSEYPTyHTHGR DTYHPMsEYPTyHTHGR DTYHPMSEYPtyHTHGR DTYHPMSEyPTyHTHGR DTYHPMSEyPtyHTHGR DTyHPMsEYPTyHTHGR DTYHPMsEyPTyHTHGR DTyHPMSEyPTyHTHGR RDTYHPMSEyPtyHTHGR RDTYHPMSEYPTyHTHGR RDTYHPMsEYPTyHTHGR RDTYHPMSEYPtyHTHGR RDTYHPMSEyPTyHTHGR	4			2	1		19	13	5	1	8	9		1	7				1			5	1						1						2
MUC1 iso2 MUC1 MUC1 iso6	MUC1 MUC1 MUC1	NP_001018016 P15941 P15941-6	§227 §1218 §193	yVPPSSTDRSPyEK							1				1
MUC1 iso2 MUC1 MUC1 iso6	MUC1 MUC1 MUC1	NP_001018016 P15941 P15941-6	§238 §1229 §204	YVPPSSTDRSPyEK yVPPSSTDRSPyEK YVPPSSTDRSPyEKV GRYVPPSSTDRSPyEK YVPPSSTDRSPyEKVS YVPPSSTDRSPyEKVSAGNGGSSLSYTNPAVAATSANL				2	1		4	5	1		3	4		1								2							1
MUC13	MUC13	Q9H3R2	501	DSQMQNPySR ITASRDsQMQNPySR							2				2												1
MUC13	MUC13	Q9H3R2	512	HSSMPRPDy							2				1							1
PCDH1 PCDH1 iso2	PCDH1 PCDH1	Q08174 Q08174-2	§897 §897	DLyAPKPSGK															1
PCDH9	PCDH9	Q9HC56	1188	NQFNDRKQYGSNEGHFNNGSHMTDIPLANLKsyK			1
PECAM-1	PECAM1	P16284	§713	DTETVySEVR DTETVySEVRK KDTETVySEVR KDTETVySEVRK				1		1							1															3
Pcdhb20	PCDHB14	Q9Y5E9	33	AGTESAHySVAEET													1
RAPSN	RAPSN	Q13702	59	RVLGCLVTAHSEMGRyK																														1
RBP4	RBP4	P02753	191	LIVHNGyCDGR																													1
RhoGDI alpha	ARHGDIA	P52565	§133	YIQHTyR			1	1																												1				1			1
RhoGDI alpha	ARHGDIA	P52565	§156	AEEyEFLTPVEEAPK																			1
SIGLEC11	SIGLEC11	Q96RL6	668	DQEAPSTTEySEIK				1
SIGLEC5	SIGLEC5	O15389	§544	DQEAPSTTEySEIK				1
SORBS1 SORBS1 iso10 SORBS1 iso3	SORBS1 SORBS1 SORBS1	Q9BX66 Q9BX66-10 Q9BX66-3	§536 §458 §421	SIyEYQPGK																																					1
Scribble Scribble iso3	SCRIB SCRIB	Q14160 Q14160-3	34 34	HCSLQAVPEEIYRySR																			1
TMEM123	TMEM123	Q8N131	§190	MyYSRR								1																												1
URP2 URP2 iso2	URP2 URP2	Q86UX7 Q86UX7-2	§504 §500	TGSGGPGNHPHGPDASAEGLNPyGLVAPR				1															1										1					1	1
claudin 18	CLDN18	P56856	§211	AVSyHASGHSV SyHASGHSVAYKPGGFK SyHASGHSVAyKPGGFK AVSyHASGHSVAYKPGGFK AVSyHASGHSVAyKPGGFK		1					2				5	1			1							1
claudin 18	CLDN18	P56856	§220	SYHASGHSVAyKPGGFK SyHASGHSVAyKPGGFK sYHASGHSVAyKPGGFK AVSYHASGHSVAyKPGGFK AVSYHAsGHSVAyKPGGFK AVSyHASGHSVAyKPGGFK		2					1				6	2										1
claudin 18	CLDN18	P56856	§241	IyDGGARTEDEVQSYPsKHDYV IyDGGARTEDEVQSYPSKHDyV IyDGGARTEDEVQSyPSKHDyV IyDGGARTEDEVQSYPSKHDYV KIyDGGARTEDEVQSYPSKHDYV KIyDGGARTEDEVQSYPsKHDYV KIyDGGARTEDEVQSYPSKHDyV KIyDGGARTEDEVQSYPsKHDyV KIyDGGARTEDEVQsYPSKHDyV		5					3				6	4
claudin 18	CLDN18	P56856	§254	TEDEVQSyPSKHDYV TEDEVQSyPSKHDyV IYDGGARTEDEVQSyPSKHDyV IyDGGARTEDEVQSyPSKHDyV		1					2				3	2			1
claudin 18	CLDN18	P56856	§260	TEDEVQSYPSKHDyV TEDEVQSyPSKHDyV IyDGGARTEDEVQSyPSKHDyV IyDGGARTEDEVQSYPSKHDyV IYDGGARTEDEVQSYPSKHDyV IYDGGARTEDEVQSyPSKHDyV KIyDGGARTEDEVQSYPSKHDyV KIyDGGARTEDEVQSYPsKHDyV KIyDGGARTEDEVQsYPSKHDyV NKKIYDGGARtEDEVQSYPSKHDyV		4					2				5	5			3
desmoplakin	DSP	P15924	§28	AESGPDLRyEVTSGGGGTSR AEsGPDLRyEVTSGGGGTSR								3
desmoplakin	DSP	P15924	§41	MyYSRR								1																												1
desmoplakin	DSP	P15924	§56	GVITDQNSDGyCQTGTMSR RGVITDQNSDGyCQTGTMSR	1							2			1																					1
desmoplakin	DSP	P15924	§95	AELIVQPELKyGDGIQLTR								1
desmoplakin	DSP	P15924	§1542	LRIDyER			1
galectin-9	LGALS9	O00182	§71	FEDGGyVVCNTR			1
plakophilin 2 plakophilin 2 iso2	PKP2 PKP2	Q99959 Q99959-2	§119 §119	AGTTATyEGRWGR						1						1					1		1															1
plakophilin 2 plakophilin 2 iso2	PKP2 PKP2	Q99959 Q99959-2	§166 §166	AHYTHSDyQYSQR																	1
plakophilin 2 plakophilin 2 iso2	PKP2 PKP2	Q99959 Q99959-2	§168 §168	AHYTHSDYQySQR																																1
plakophilin 3	PKP3	Q9Y446	§84	GQyHTLQAGFSSR																																				1
plakophilin 3	PKP3	Q9Y446	§176	ADyDTLSLR GGVGSRADyDTLSLR	1							2			1						2		2
plakophilin 3	PKP3	Q9Y446	§195	LGPGGLDDRySLVSEQLEPAATSTYR								1
plakophilin 3	PKP3	Q9Y446	§390	NLIyDNADNK																			1
plakophilin 3	PKP3	Q9Y446	539	NLSYRLyDEMPPSALQR																			1
plakophilin 4 plakophilin 4 iso2	PKP4 PKP4	Q99569 Q99569-2	§369 §369	TVHDMEQFGQQQyDIyER																	2
plakophilin 4 plakophilin 4 iso2	PKP4 PKP4	Q99569 Q99569-2	§372 §372	TVHDMEQFGQQQYDIyER TVHDMEQFGQQQyDIyER																	3		1
plakophilin 4 plakophilin 4 iso2	PKP4 PKP4	Q99569 Q99569-2	§415 §415	SAVSPDLHITPIyEGRTYYSPVYR																	1		1
plakophilin 4 plakophilin 4 iso2	PKP4 PKP4	Q99569 Q99569-2	§478 §478	NNYALNTTATyAEPYRPIQYR															1		1		2										1
plakophilin 4 plakophilin 4 iso2	PKP4 PKP4	Q99569 Q99569-2	§482 §482	NNYALNTTAtYAEPyRPIQYR																	1
plakophilin 4 plakophilin 4 iso2	PKP4 PKP4	Q99569 Q99569-2	§1115 §1072	LQHQQLyYSQDDSNRK RLQHQQLyYSQDDSNRK																																		2
syndecan-4	SDC4	P31431	§197	KAPTNEFyA YKKAPTNEFyA											1	1			1							1
vinculin vinculin iso2	VCL VCL	P18206 P18206-2	§691 §691	NPGNQAAyEHFETMK ILLRNPGNQAAyEHFETMK			2		1		1		1	3	1	1						1				2	1			2	1				1			2	1			1
vinculin vinculin iso2	VCL VCL	P18206 P18206-2	§821 §821	SFLDSGyR SFLDSGyRILGAVAK	1	2		1	1	2	1	2	1			2	2	2	2	3	1	3	2	1	2	2	2		2	2	2	1		3		1		2		2	1	2	2	3	2		2
Apoptosis
ANXA5	ANXA5	P08758	90	LIVALMKPSRLyDAYELK																			1
ANXA5	ANXA5	P08758	§93	LYDAyELK LYDAyELKH LYDAyELKHALK LIVALMKPSRLYDAyELK	2		2		1			1		3	1	3					1								1	2	1	2	1						2
ANXA5	ANXA5	P08758	128	QVyEEEYGSSLEDDVVGDTSGYYQR AIKQVyEEEYGSSLEDDVVGDTSGYYQR																			2
ANXA5	ANXA5	P08758	132	AIKQVYEEEyGSSLEDDVVGDTSGYYQR
ANXA5	ANXA5	P08758	§296	NFATSLySMIK KNFATSLySMIK																			2
LDH-A	LDHA	P00338	§238	QVVESAyEVIK	1		1																							1
MIF	MIF	P14174	§36	ASVPDGFLSELTQQLAQATGKPPQyIAV			1
SH3GLB1	SH3GLB1	Q9Y371	§80	IEEFVyEKLDR																	1		2
Calcium-binding protein
ANXA1	ANXA1	P04083	§20	QAWFIENEEQEyVQTVKSSK																			1
ANXA1	ANXA1	P04083	§206	ALyEAGER ALyEAGERR GDRSEDFGVNEDLADSDARALyEAGER GDRSEDFGVNEDLADSDARALyEAGERR	3			2		2	1				1		2				2		3				2					2	1		1				1		2			2		1	1
ANXA11	ANXA11	P50995	§365	DAQELyAAGENR						1											1		1				1						1								1
ANXA11	ANXA11	P50995	§482	SLyHDISGDTSGDYR SLyHDISGDTSGDYRK SLyHDISGDTSGDyRK	1	1	2														2		2
ANXA11	ANXA11	P50995	493	SLyHDISGDTSGDyRK																	1
ANXA13 ANXA13 iso2	ANXA13 ANXA13	P27216 P27216-2	178 220	ILVSLLQANRNEGDDVDKDLAGQDAKDLyDAGEGR																																					1
ANXA2	ANXA2	P07355	§23	LEGDHSTPPSAyGSVK SLEGDHSTPPSAyGSVK LSLEGDHSTPPSAyGSVK	4	3	2	4	2	3	3	1	2	5	5	4	3	2	3	2	4	2	4	1	1		3		3	1	1	4	3	2	2	3	2	2	3	1	3	2	1	3		2
ANXA2	ANXA2	P07355	§29	AyTNFDAER AyTNFDAERDALNIETAIK	1			1																								1
ANXA2	ANXA2	P07355	§74	QDIAFAyQR																	1		1
ANXA2	ANXA2	P07355	§108	TPAQyDASELK																			1
ANXA2	ANXA2	P07355	§187	AEDGSVIDyELIDQDAR RAEDGSVIDyELIDQDAR RAEDGSVIDyELIDQDARDLyDAGVKR RAEDGSVIDyELIDQDARDLyDAGVKRK																	3		4
ANXA2	ANXA2	P07355	§198	DLyDAGVKR RAEDGSVIDYELIDQDARDLyDAGVKR RAEDGSVIDyELIDQDARDLyDAGVKR RAEDGSVIDyELIDQDARDLyDAGVKRK				1		1											3		3			1	1						1											1
ANXA2	ANXA2	P07355	§237	SYSPyDMLESIR SYSPyDMLESIRK	1		2		1					1	1						2		2							1										1	1			1
ANXA2	ANXA2	P07355	§274	ADRLyDSMKGK					1								2
ANXA2	ANXA2	P07355	§315	SLyYYIQQDTK SLyYYIQQDTKGDYQK SLyYYIQQDTKGDYQKA			3														1	1	1				1														1			2			1
ANXA2	ANXA2	P07355	§316	SLYyYIQQDTK			1																1			1
ANXA2	ANXA2	P07355	§317	SLYYyIQQDTK SLYYyIQQDTKGDYQK		1	1							1		1			1				1		1	1	1												2	1	1			2		2	1
ANXA3	ANXA3	P12429	§299	HYGYSLySAIK			1
ANXA4	ANXA4	P09525	127	ISQTyQQQyGR ISQTyQQQYGR RISQTyQQQYGR RISQTyQQQyGR						2											7		3										1								4
ANXA4	ANXA4	P09525	131	ISQTyQQQyGR ISQTYQQQyGR RISQTYQQQyGR RISQTyQQQyGR													1				5		3															1			3
ANXA4	ANXA4	P09525	§164	VLVSLSAGGRDEGNyLDDALVR VLVSLSAGGRDEGNyLDDALVRQDAQDLYEAGEKK																			2
ANXA4	ANXA4	P09525	§178	QDAQDLyEAGEK VLVSLSAGGRDEGNYLDDALVRQDAQDLyEAGEKK																			2
ANXA4	ANXA4	P09525	254	SAYFAEKLyK		1	1		1	1		1	1						1		1	1	1	1					1	1	1				1	1		1	1		1	1	1
ANXA4	ANXA4	P09525	295	SLySFIK SLySFIKGDTSGDYR SLySFIKGDTSGDYRK	1									1							1		3	1															1			1
ANXA6	ANXA6	P08133	94	GLMRPPAyCDAK LIVGLMRPPAyCDAK										1															2	2			2					1
ANXA6	ANXA6	P08133	§301	SLySMIKNDTSGEYKK																	1		1				1											1			1	2	2	1	1
ANXA6	ANXA6	P08133	§608	NKPLFFADKLyK			1														1								1	2			2									1	1		1
S100A10	S100A10	P60903	§24	FAGDKGyLTK FAGDKGyLTKEDLR	2	1	1	1	1		1	1		1	2	1	1	1	1	1							1			1		3	1					1	1
calmodulin	CALM2	P62158	§99	VFDKDGNGyISAA VFDKDGNGyISAAELR EAFRVFDKDGNGyISAAELR	1	2	1	2		2			1	1	4	2	2	2	1	1	3	2	3	1	1	2	1	1	2	2		2	4	1			1	4	2	2	3	2	2	3	1	2	1
Cell cycle regulation
2010-09-02	2010-09-02	Q15019	§17	QQPTQFINPETPGyVGFANLPNQVHR																			1																2
2010-09-07	2010-09-07	Q16181	§30	NLEGyVGFANLPNQVYR			1
AFAP1L2	AFAP1L2	Q8N4X5	§383	DNHLHFyQDR DNHLHFyQDRNR	2								1			1														1
AFAP1L2	AFAP1L2	Q8N4X5	§413	GCEVVPDPSPDHLySFR VGCEVVPDPSPDHLySFR SLVGCEVVPDPSPDHLySFR VAQQPLSLVGCEVVPDPSPDHLySFR SKVAQQPLSLVGCEVVPDPSPDHLySFR	7	4	5		4	2	3	2	1	1	5	5	3	3	2	2	2	2	2	2	3	3	2	3	6	7	3		2	1	1	3	2	5	4	2	1	1	2	3	3	2
KIAA0174	KIAA0174	P53990	§43	EIADyLAAGKDER KEIADyLAAGKDER	2		2
PSMB4	PSMB4	P28070	§102	VNNSTMLGASGDyADFQYLK			2																							1
S100A11	S100A11	P31949	§30	YAGKDGyNYTLSK																												1
SUGT1	SUGT1	Q9Y2Z0	§317	LFQQIySDGSDEVKR																	1
dynactin 2	DCTN2	Q13561	312	VHQLyETIQR																													1
Chaperone
CCT-alpha	TCP1	P17987	§545	DDKHGSyEDAVHSGALND																																			2
DNAJB1	DNAJB1	P25685	§176	SLEEIySGCTK SLEEIySGCTKK																			2
DNAJB4	DNAJB4	Q9UDY4	§172	SLEEIySGCTK																			1
ERP29	ERP29	P30040	§66	FDTQYPyGEKQDEFKR KFDTQYPyGEKQDEFKR											1														2	2								2	2
HSC70	HSPA8	P11142	134	MKEIAEAyLGK			1
HSP60	HSPD1	P10809	§243	CEFQDAyVLLSEK CEFQDAyVLLSEKK	1		3																						1
HSP70 HSC70 HSPA6 HSPA1L HSPA7 HSPA2	HSPA1A HSPA8 HSPA6 HSPA1L HSPA7 HSPA2	P08107 P11142 P17066 P34931 P48741 P54652	§41 §41 §43 §43 §43 §42	TTPSyVAFTDTER			1
HSP90B	HSP90AB1	P08238	§483	SIyYITGESK	1		1								1
Chromatin, DNA-binding, DNA repair or DNA replication protein
H1E H1D H1C H1T H1F1	HIST1H1E HIST1H1D HIST1H1C HIST1H1T HIST1H1A	P10412 P16402 P16403 P22492 Q02539	§70 §71 §70 §75 §73	ALAAAGyDVEK ALAAAGyDVEKNNSR KALAAAGyDVEKNNSR																																											3
H2B1K H2BFH H2B H2B1D H2B1C H2B2E H2B2F HIST3H2BB H2B1H H2B1N H2B1M H2B1L	HIST1H2BK HIST1H2BE HIST1H2BB HIST1H2BD HIST1H2BG HIST2H2BE HIST2H2BF HIST3H2BB HIST1H2BH HIST1H2BN HIST1H2BM HIST1H2BL	O60814 P23527 P33778 P58876 P62807 Q16778 Q5QNW6 Q8N257 Q93079 Q99877 Q99879 Q99880	83 84 83 83 84 84 84 84 83 84 84 83	LAHyNKR																																											1
H2B1K H2BFS H2B1D H2B1C H2B2F H2B1H H2B1N H2B1M H2B1L	HIST1H2BK H2BFS HIST1H2BD HIST1H2BG HIST2H2BF HIST1H2BH HIST1H2BN HIST1H2BM HIST1H2BL	O60814 P57053 P58876 P62807 Q5QNW6 Q93079 Q99877 Q99879 Q99880	§37 §37 §37 §38 §38 §37 §38 §38 §37	KESySVYVYK SRKESySVYVYK																	1																							1			2
H2B1K H2BFS H2B1D H2B1C H2B2F H2B1H H2B1N H2B1M H2B1L	HIST1H2BK H2BFS HIST1H2BD HIST1H2BG HIST2H2BF HIST1H2BH HIST1H2BN HIST1H2BM HIST1H2BL	O60814 P57053 P58876 P62807 Q5QNW6 Q93079 Q99877 Q99879 Q99880	§40 §40 §40 §41 §41 §40 §41 §41 §40	SVyVYKVLK KESYSVyVYK																																											2
H2B1K H2BFS H2B1D H2B1C H2B2F H2B1H H2B1N H2B1M H2B1L	HIST1H2BK H2BFS HIST1H2BD HIST1H2BG HIST2H2BF HIST1H2BH HIST1H2BN HIST1H2BM HIST1H2BL	O60814 P57053 P58876 P62807 Q5QNW6 Q93079 Q99877 Q99879 Q99880	§42 §42 §42 §43 §43 §42 §43 §43 §42	SVYVyKVLK ESYSVYVyK KESYSVYVyK																			1																								3
H2BFH H2B H2B2E	HIST1H2BE HIST1H2BB HIST2H2BE	P23527 P33778 Q16778	38 37 38	KESySIYVYK SRKESySIYVYK																																											3
H2BFH H2B H2B2E HIST3H2BB	HIST1H2BE HIST1H2BB HIST2H2BE HIST3H2BB	P23527 P33778 Q16778 Q8N257	41 §40 §41 41	SIyVYK																							1																				1
H2BFH H2B H2B2E HIST3H2BB	HIST1H2BE HIST1H2BB HIST2H2BE HIST3H2BB	P23527 P33778 Q16778 Q8N257	43 §42 §43 43	SIYVyKVLK KESYSIYVyKVLK																																											2
H3 H3 iso3 HIST3H3 H3 iso2 LOC347376	HIST1H3E H3F3A HIST3H3 HIST2H3A LOC347376	P68431 P84243 Q16695 Q71DI3 XP_293312	§41 §41 42 §42 42	yRPGTVALR																																											1
H4 H4H4	HIST1H4A HIST4H4	P62805 Q6DRA9	§51 §52	SGLIyEETR ISGLIyEETR RISGLIyEETR SGLIyEETRGVLK ISGLIyEETRGVLK RISGLIyEETRGVLK		1								2	1		1				3		2			1	1		1						1			1	1		3			3			10
H4 H4H4	HIST1H4A HIST4H4	P62805 Q6DRA9	§72 §73	DAVTyTEHAK DAVTyTEHAKR FLENVIRDAVTyTEHAK VFLENVIRDAVTyTEHAK				1		2				1							1		1									1	2		1			1	1		1			1			5
H4 H4H4	HIST1H4A HIST4H4	P62805 Q6DRA9	§88 §89	AMDVVyALKR TAMDVVyALKR TVTAMDVVyALKR KTVTAMDVVyALKR			1		2		2		1	5		1			2		2		4	4		1	1		3	5	1		2		1	3		1			3			3	2	3	7
H4 H4H4	HIST1H4A HIST4H4	P62805 Q6DRA9	98 99	TLyGFGG																																											1
HIST2H2AC H2AO	HIST2H2AC HIST2H2AA	Q16777 Q6FI13	51 50	VGAGAPVyMAA																																											1
HIST3H2BB	HIST3H2BB	Q8N257	38	KESySIYVYK																																											2
UBXN6	UBXD1	Q9BZV1	§336	YNyTLLR KYNyTLLR	2							1										1			2															1
ZAP	ZC3HAV1	Q7Z2W4	299	KFTyLGSQDR											1								1
ZBTB5	ZBTB5	O15062	641	VHTGEKPyACLK			1
Cytoskeletal protein
ACTN1	ACTN1	P12814	§193	HRPELIDyGK																															1				1	1
ACTN4 ACTN1	ACTN4 ACTN1	O43707 P12814	§265 §246	SSFyHAFSGAQK VSSFyHAFSGAQK AIMTYVSSFyHAFSGAQK AIMTYVSSFyHAFSGAQKAETAANR	1		1	1	1					2	1							1				1
ACTR10	ACTR10	Q9NZ32	§4	PLyEGLGSGGEK																			1
ADD3	ADD3	Q9UEY8	§446	WLNSPNTyMK																			1																		1
Arp3	ACTR3	P61158	§16	LPACVVDCGTGyTK	1
Arp3 ACTR3B	ACTR3 ACTR3B	P61158 Q9P1U1	§202 §202	DITyFIQQLLR		1																							1									1
CAP1 iso3 CAP1	CAP1 CAP1	NP_001099000 Q01518	§31 §31	LEAVSHTSDMHRGyADSPSK																												2
CAP1 iso3 CAP1	CAP1 CAP1	NP_001099000 Q01518	419 419	VPTISINKTDGCHAyLSK			1
CAPZB CAPZB iso2	CAPZB CAPZB	P47756 P47756-2	§231 §232	STLNEIyFGK			1
CTNNA1	CTNNA1	P35221	§177	NAGNEQDLGIQyK		1										1														1								1
CTNNA1	CTNNA1	P35221	§619	LVyDGIR
DBNL DBNL iso2	DBNL DBNL	Q9UJU6 Q9UJU6-2	16 16	NGPALQEAyVR						1											1												1
DBNL DBNL iso2	DBNL DBNL	Q9UJU6 Q9UJU6-2	§162 §162	FQDVGPQAPVGSVyQK						1											1		1
Destrin	DSTN	P60981	§84	YALyDASFETK																			1
EB1	MAPRE1	Q15691	§124	FFDANYDGKDyDPVAAR																	1
ELMO2	ELMO2	Q96JJ3	§48	EVCDGWSLPNPEyYTLR	1		2																						1
EML4	EML4	Q9HC35	§226	INQEGEyIK DVIINQEGEyIK TADKHKDVIINQEGEyIK	2		3																						1	1			1					1
EPPK1	EPPK1	P58107	2922	CVPDPDTGLyMLQLAGR			2
FLNB	FLNB	O75369	§704	MDGTyACSYTPVK	1
FLNB	FLNB	O75369	1687	TAAKPGTYVIyVR										2
FLNB	FLNB	O75369	§2502	SSTETCySAIPK						1											1		1
GYS2	GYS2	P54840	45	VGGIyTVIQTK																									1														1		1
Golgin-84	GOLGA5	Q8TBA6	§54	NTDYTELHQQNTDLIyQTGPK																	1
IRSp53	BAIAP2	Q9UQB8	§337	LSDSySNTLPVRK								1
IRSp53	BAIAP2	Q9UQB8	§505	QRPYSVAVPAFSQGLDDyGAR																						1
K14 K16 K20 K17	KRT14 KRT16 KRT20 KRT17	P02533 P08779 P35900 Q04695	414 416 370 383	TRLEQEIATyRR											1
K14 K17	KRT14 KRT17	P02533 Q04695	290 259	ILNEMRDQyEK											1
K14 K19 K16 K10 K15 K17 K12	KRT14 KRT19 KRT16 KRT10 KRT15 KRT17 KRT12	P02533 P08727 P08779 P13645 P19012 Q04695 Q99456	§128 §94 §130 §160 §119 §97 139	LASyLDKVR ITMQNLNDRLASyLDKVR	1		3
K18	KRT18	P05783	§12	STFSTNyR											1				1	1			1																			1
K18	KRT18	P05783	§23	SLGSVQAPSyGARPVSSAASVYAGAGGSGSR																1	2												1					1		1
K18	KRT18	P05783	§35	SSAASVyAGAGGSGSR SLGSVQAPSYGARPVSSAASVyAGAGGSGSR																	1	1	1				1						1					2			1
K18	KRT18	P05783	167	VKyETELAMR																																		1
K18	KRT18	P05783	255	AQyDELAR AQyDELARK																	2
K19	KRT19	P08727	§130	DYSHyYTTIQDLR	1		2								2
K19	KRT19	P08727	§256	SQyEVMAEQNRK											2						1		2
K19	KRT19	P08727	§391	SLLEGQEDHyNNLSASK																			1
K5	KRT5	P13647	§60	VSLAGACGVGGyGSR																																			1
K5	KRT5	P13647	§66	SLyNLGGSKR	1
K6a KRT6B K6	KRT6A KRT6B KRT6C	P02538 P04259 P48668	§61 §62 §62	SLyGLGGSKR	1
K6a KRT6B K6 KRT72	KRT6A KRT6B KRT6C KRT72	P02538 P04259 P48668 Q14CN4	§277 §278 §278 240	DVDAAyMNKVELQAK	1
K7	KRT7	P08729	§39	PGGLGSSSLyGLGASRPR PGGLGSSsLyGLGASRPR SARPGGLGSSSLyGLGASRPR SARPGGLGSSsLyGLGASRPR SSARPGGLGSSSLyGLGASRPR LSSARPGGLGSSSLyGLGASRPR LSSARPGGLGSSsLyGLGASRPR LSSARPGGLGSsSLyGLGASRPR RLSSARPGGLGSSSLyGLGASRPR	1			1		2			1			1					5		7				1						2
K7	KRT7	P08729	§54	SAyGGPVGAGIR																			1
K7	KRT7	P08729	§204	DVDAAyMSKVELEAK			1
K7	KRT7	P08729	§282	AEAEAWyQTKFETLQAQAGK																			1
K8	KRT8	P05787	§25	AFSSRsyTSGPGSR AFSSRSytSGPGSR						1																							1					1
K8	KRT8	P05787	§204	DVDEAyMNKVELESR			3				2
K8	KRT8	P05787	§282	SRAEAESMyQIKYEELQSLAGK SRAEAESMyQIKyEELQSLAGK																	3		2
K8	KRT8	P05787	286	SRAEAESMyQIKyEELQSLAGK																	1
KRT75 K8	KRT75 KRT8	O95678 P05787	327 §267	AQyEDIANR						1											1	1	1										1
L-plastin	LCP1	P13796	§28	VDTDGNGyISFNELNDLFK			1							1
L-plastin	LCP1	P13796	§276	WANyHLENAGCNK			1							1																1	1
NFM vimentin desmin INA	NEFM VIM DES INA	P07197 P08670 P17661 Q16352	383 383 387 379	HLREyQDLLNVK																																											1
PGM5	PGM5	Q15124	§358	SMKVPVyETPAGWR																																					1
PLEKHC1	PLEKHC1	Q96AC1	§590	FQGGKKEELIGIAyNR																																					1
POF1B	POF1B	Q5H9E9	§166	GSHFFPGNNVIyEK																	1		1
POF1B	POF1B	Q5H9E9	§532	LRQEIySSHNQPSTGGR																	1		1
SPTBN1 SPTBN1 iso2	SPTBN1 SPTBN1	Q01082 Q01082-3	1644 1631	HQILEQAVEDyAETVHQLSK																	1		1
SPTBN1 SPTBN1 iso2	SPTBN1 SPTBN1	Q01082 Q01082-3	§1680 §1667	VDKLyAGLKDLAEER QSKVDKLyAGLKDLAEER																	1		2
SPTBN1 SPTBN1 iso2	SPTBN1 SPTBN1	Q01082 Q01082-3	§1805 §1792	TQILAASyELHK			1
TAGLN	TAGLN	Q01995	21	IEKKyDEELEER										1																		1							1
TAGLN	TAGLN	Q01995	103	AAEDyGVIK																			1
TAGLN	TAGLN	Q01995	§192	SQAGMTGyGRPR GASQAGMTGyGRPR		1		1		1	1				1	1	1				1		2									2	1		1	1	1		5		1			1
TAGLN2	TAGLN2	P37802	§192	GASQAGMTGyGMPR						1					1				1		3		2										1						1
TAGLN3	TAGLN3	Q9UI15	§192	GASQAGMTGyGMPR						1					1				1		3		2										1						1
TBCB	TBCB	Q99426	§98	LGEyEDVSR LGEyEDVSRVEK						1													1										2
TES	TES	Q9UGI8	§237	TQYSCyCCK	1
TPM1 TPM1 iso2 TPM1 iso3	TPM1 TPM1 TPM1	P09493 P09493-2 P09493-3	§162 §106 §162	HIAEDADRKyEEVAR						1											1											1	2					1			1
TPM3 TPM3 iso2 TPM3 iso3 TPM4 TPM4 iso2	TPM3 TPM3 TPM3 TPM4 TPM4	P06753 P06753-2 P06753-3 P67936 P67936-2	§162 §126 §126 §125 §162	HIAEEADRKyEEVAR						2						1							2						1			2	3					3
TUBA1B TUBA4A TUBA3C TUBA3D TUBA1A TUBA1C	TUBA1B TUBA4A TUBA3C TUBA3D TUBA1A TUBA1C	P68363 P68366 Q13748 Q15670 Q71U36 Q9BQE3	§103 §103 §103 §103 §103 §103	QLFHPEQLITGKEDAANNyAR			1
TUBA8	TUBA8	Q9NY65	§103	QLFHPEQLITGKEDAANNyAR			1
TUBB4 TUBB TUBB2C TUBB3 TUBB6 TUBB2B	TUBB4 TUBB TUBB2C TUBB3 TUBB6 TUBB2B	P04350 P07437 P68371 Q13509 Q9BUF5 Q9BVA1	§208 §208 §208 §208 §208 §208	QLVENtDETYCIDNEALyDICFR																																				1
Tara	TRIOBP	Q9H2D6	1854	NyGFQIHTK			1
VASP	VASP	P50552	§38	VQIyHNPTANSFR	2	1	2	1		1		1			1	2			2	2	2	2	1		1	2	2	1	1	1								1		1	2			1	1
WDR1	WDR1	O75083	§71	YAPSGFyIASGDVSGK			1
calponin 1	CNN1	P51911	§182	FASQQGMTAyGTRR																																					1
calponin 1	CNN1	P51911	§261	GMTVyGLPR																	1																				1
calponin 2	CNN2	Q99439	§183	CASQSGMTAyGTRR				1													1
calponin 3	CNN3	Q15417	§261	GMSVyGLGR																	1		1
claudin 1	CLDN1	O95832	§210	PAPSSGKDyV PYPKPAPSSGKDyV KTTSYPTPRPYPKPAPSSGKDyV						1			1						1			3
claudin 2	CLDN2	P57739	§194	SNyYDAYQAQPLATR SNyYDAyQAQPLATR SNyyDAYQAQPLATR		1									2								1
claudin 2	CLDN2	P57739	§195	SNYyDAYQAQPLATR SNYyDAyQAQPLATR SNyyDAYQAQPLATR		2									5	1			1		1
claudin 2	CLDN2	P57739	§198	SNYYDAyQAQPLAT SNYYDAyQAQPLATR sNYYDAyQAQPLATR SNYyDAyQAQPLATR SNyYDAyQAQPLATR SNYYDAyQAQPLATRSsPRPGQPPK		3			1						8	1					1
claudin 3	CLDN3	O15551	§198	VVySAPR															1		1	1																		1
claudin 5	CLDN5	O00501	§212	RPTATGDyDKKNyV																																			1
claudin 5	CLDN5	O00501	§217	RPTATGDyDKKNyV																																			1
cofilin 1	CFL1	P23528	§67	ILEEGKEILVGDVGQTVDDPyATFVK NIILEEGKEILVGDVGQTVDDPyATFVK																	1		1
cofilin 1	CFL1	P23528	§84	YALyDATYETK																			1										1								1						1
cofilin 1	CFL1	P23528	§139	HELQANCyEEVKDR KHELQANCyEEVKDR LTGIKHELQANCyEEVKDR KLTGIKHELQANCyEEVKDR	3	2	2	1		2		1			1	2					7		6						1	2	1	1	5					3	1		1
coronin 1A	CORO1A	P31146	§25	HVFGQPAKADQCyEDVR HVFGQPAKADQCyEDVRVSQT HVFGQPAKADQCyEDVRVSQTTWDSGFCAVNPK						1											2		2										1
coronin 1B	CORO1B	Q9BR76	26	HVFGQPVKNDQCyEDIR																													1
coronin 1C	CORO1C	Q9ULV4	§301	YFEITDESPyVHYLNTFSSK YFEITDESPyVHYLNTFSSKEPQR	3		5																															1
cortactin cortactin iso2	CTTN CTTN	Q14247 Q96H99	§446 §409	GPVSGTEPEPVySMEAADYR AELSYRGPVSGTEPEPVySMEAADYR																	4		4
ezrin	VIL2	P15311	§424	SQEQLAAELAEyTAK							1
ezrin	VIL2	P15311	§478	TKEELHLVMTAPPPPPPPVyEPV																			1
ezrin moesin radixin	VIL2 MSN RDX	P15311 P26038 P35241	§270 §269 §270	APDFVFyAPR																			1																								1
plectin 1 iso10 plectin 1 plectin 1 iso2 plectin 1 iso11 plectin 1 iso6	PLEC1 PLEC1 PLEC1 PLEC1 PLEC1	NP_958785 Q15149 Q15149-2 Q15149-4 Q6S382	3196 3329 3219 3192 3178	AYSDPSTGEPATyGELQQR						1											2
plectin 1 iso10 plectin 1 plectin 1 iso2 plectin 1 iso11 plectin 1 iso6	PLEC1 PLEC1 PLEC1 PLEC1 PLEC1	NP_958785 Q15149 Q15149-2 Q15149-4 Q6S382	§3229 §3362 §3252 §3225 §3211	ARQEELySELQAR						1											2		2										1
plectin 1 iso10 plectin 1 plectin 1 iso2 plectin 1 iso11 plectin 1 iso6	PLEC1 PLEC1 PLEC1 PLEC1 PLEC1	NP_958785 Q15149 Q15149-2 Q15149-4 Q6S382	§4482 §4615 §4505 §4478 §4464	GYYSPySVSGSGSTAGSR																	1		1
profilin 1	PFN1	P07737	§59	SSFyVNGLTLGGQK																	1																										1
profilin 1	PFN1	P07737	§128	CyEMASHLR KCyEMASHLR CyEMASHLRR	3		8														1		1						1	1	3		5					2					2		1
similar to beta actin	similar to beta actin	XP_377631	147	LSLyASGR				1						1
similar to cytoplasmic beta-actin	similar to cytoplasmic beta-actin	XP_291828	§91	IWHHTFyNELR			1									1										1																					2
talin 1	TLN1	Q9Y490	§26	TMQFEPSTMVyDACR	1	2						2			1	2			1	2	1	3		1	1			1	2	2			3	1		1		2			1	1		1			1
talin 1	TLN1	Q9Y490	§70	ALDyYMLR	2	1	2		1		1						1		1	1	1	2	2	1	1	1		1	2	1			1					2		1	1	1	1
talin 1	TLN1	Q9Y490	§71	ALDYyMLR
talin 1	TLN1	Q9Y490	§127	IGITNHDEySLVR						1											1		2										1					1
talin 1	TLN1	Q9Y490	§436	STVLQQQyNR KSTVLQQQyNR					1	1											3											1	1					1	2
talin 1	TLN1	Q9Y490	§1116	AVSSAIAQLLGEVAQGNENyAGIAAR					1		1																				1							1
talin 2	TLN2	Q9Y4G6	§1665	DKAPGQRECDySIDGINR					1																							1		1		1	1	1
vimentin	VIM	P08670	§30	SyVTTSTR																																								1
vimentin	VIM	P08670	§38	TySLGSALRPSTSR						1											1											2							1					1		1
vimentin	VIM	P08670	§53	SLyASSPGGVYATR	1			1	1	1	1	1	1			1	1	1	1	1	1	1	1			1	1		1	1		1	1		1	1	1	1		1	1			1	1	1	1
vimentin	VIM	P08670	§61	ASSPGGVyATR SLYASSPGGVyATR	1			2	2	2	1		1		1	1	1	1	1	1	1	1	2	1	1	1	1		1			2	1	1	1	1	1	1	2	1	1	1	1	1	1	1	1
vimentin	VIM	P08670	§117	ANyIDKVR FANyIDKVR VELQELNDRFANyIDKVR TNEKVELQELNDRFANyIDKVR	6		2										1															1							1
vimentin	VIM	P08670	§150	LGDLyEEEMR						1																																					1
vimentin	VIM	P08670	276	DVRQQyESVAAK																																					2						1
Endoplasmic reticulum or golgi
ASS1	ASS1	P00966	83	ALyEDRYLLGTSLARPCIAR SALyEDRYLLGTSLARPCIAR																																		2
ASS1	ASS1	P00966	133	FELSCySLAPQIK																									1
ASS1	ASS1	P00966	§322	FAELVyTGFWHSPECEFVR																																		1
ASS1	ASS1	P00966	383	NVQGDyEPTDATGFININSLR																									1	1
DHRS1	DHRS1	Q96LJ7	133	GHYFCSVyGAR															1					1					1	1	1					1		1
FLJ12707	C14orf133	Q9H9C1	§11	TKGDEEEyWNSSKFK																													1
ISOC1	ISOC1	Q96CN7	160	ILGIPVIVTEQyPK ILGIPVIVTEQyPKGLGSTVQEIDLTGVK			1																	1					1									1					1
OCIAD1	OCIAD1	Q9NX40	199	NITyEELR																			1
SEC24D	SEC24D	O94855	283	GGQVyATNTR																			1
catalase	CAT	P04040	§83	GAGAFGyFEVTHDITK			1																						1	1								1
catalase	CAT	P04040	§230	LVNANGEAVyCK																				1					1	1			1					1					1		1
Enzyme, misc.
ACAA1	ACAA1	P09110	323	SYAVVGVPPDIMGIGPAyAIPVALQK																									1
ACAA2	ACAA2	P42765	198	WKAANDAGyFNDEMAPIEVK																																		1
ACAD11	ACAD11	Q709F0	§324	MAGIAQGVySR																								1
ACADSB	ACADSB	P45954	§198	ADKEGDyYVLNGSK TRADKEGDyYVLNGSK		2	3		2	1						1			2					3					4	3	4		3	1		4		3		1		4	4	1	4
ACADSB	ACADSB	P45954	413	IGTIyEGASNIQLNTIAK																									1
ACLY	ACLY	P53396	§682	TTDGVyEGVAIGGDRYPGSTFMDHVLR			1								1
ACSL1	ACSL1	P33121	567	LAQGEyIAPEKIENIYMR LAQGEyIAPEKIENIyMR																	1												2
ACSL1	ACSL1	P33121	577	LAQGEyIAPEKIENIyMR																	1
ACSL1	ACSL1	P33121	693	SQIDDLySTIKV						1
ACSL5	ACSL5	Q9ULC5	96	GLAVSDNGPCLGyR																									1
ACY3	ACY3	Q96HD9	88	TFTSSFLNSRPTPDDPyEVTR																	1
ADH1B	ADH1B	P00325	§34	SIEDVEVAPPKAyEVR KPFSIEDVEVAPPKAyEV KPFSIEDVEVAPPKAyEVR KKPFSIEDVEVAPPKAyEVR KPFSIEDVEVAPPKAyEVRIK LWEVKKPFSIEDVEVAPPKAyEVR AAVLWEVKKPFSIEDVEVAPPKAyEV AAVLWEVKKPFSIEDVEVAPPKAyEVR AAVLWEVKKPFSIEDVEVAPPKAyEVRIK CKAAVLWEVKKPFSIEDVEVAPPKAyEVR		1	2		2	1						1			2					3				5	18	9	4		2	1		6		13	1			2	4		3
ADH1B	ADH1B	P00325	§110	VCKNPESNyCLK																										1
ADH1B	ADH1B	P00325	149	SQyTVVDENAVAK GKPIHHFLGTSTFSQyTVVDENAVAK		1			1									1	1					1				1	5	1	1					1		2	1				1		1
AKR1A1	AKR1A1	P14550	§209	GLEVTAySPLGSSDR																										1
AKR1C2 AKR1C1	AKR1C2 AKR1C1	P52895 Q04828	§24 §24	LGFGTyAPAEVPK LNDGHFMPVLGFGTyAPAEVPK																			1															1
AKR1C2 AKR1C1	AKR1C2 AKR1C1	P52895 Q04828	196 196	YKPVCNQVECHPyFNQR						1											1												1					1
AKR1C3	AKR1C3	P42330	319	NLHYFNSDSFASHPNYPySDEY
AKR1C3 AKR1C1	AKR1C3 AKR1C1	P42330 Q04828	§55 §55	HIDSAHLyNNEEQVGLAIR						1											1		1						1				2					1
AKR7A2 AKR7A4	AKR7A2 AFAR3	O43488 Q8NHP1	225 197	FYAyNPLAGGLLTGK			1
ALDH6A1	ALDH6A1	Q02252	268	AGEyIFER SFVGSNKAGEyIFER																									1									3
ALDOB	ALDOB	P05062	203	YASICQQNGLVPIVEPEVIPDGDHDLEHCQyVTEK																								1	1	4	1							1
ARD1A	ARD1A	P41227	§145	YYADGEDAyAMKR			2
ARD1B	ARD1B	Q9BSU3	145	YYADGEDAyAMKR			2
ARG1	ARG1	P05089	50	LKEQECDVKDyGDLPF EQECDVKDyGDLPFADIPNDSPFQIVK LKEQECDVKDyGDLPFADIPNDSPFQI LKEQECDVKDyGDLPFADIPNDSPFQIV LKEQECDVKDyGDLPFADIPNDSPFQIVK LKEQECDVKDyGDLPFADIPNDSPFQIVKNPR		1	3		2	1						2			1					2				3	13	25	4		1	1		2		5		1			2		1
ATIC	ATIC	P31939	§104	VVACNLyPFVK																																						1
ATP1A1	ATP1A1	P05023	§260	GIVVyTGDR GIVVyTGDRTVMGR			1					1														1			2		1
BHMT	BHMT	Q93088	363	SGRPyNPSMSKPDGWGVTK IASGRPyNPSMSKPDGWGVTK																								1	3	1	1							3					1		1
BLVRB	BLVRB	P30043	194	CLTTDEyDGHSTYPSHQyQ																													1
BLVRB	BLVRB	P30043	205	CLTTDEyDGHSTYPSHQyQ																													1
CBR1	CBR1	P16152	§193	EGWPSSAyGVTK	1
CDA	CDA	P32320	79	AVSEGyKDFR	1
CNP	CNP	P09543	86	MVSADAyKITPGAR											1
CNP	CNP	P09543	100	GAFSEEyKR																													1
CNP	CNP	P09543	§110	LDEDLAAyCR RLDEDLAAyCR										1	2																		1
COMT	COMT	P21964	244	GSSCFECTHyQSFLEYR																	1
COMT	COMT	P21964	262	AIyKGPGSEAGP																	1		1										1
CRYZ	CRYZ	Q08257	§53	HACGVNPVETyIR VHACGVNPVETyIR	1		3
CYB5R1	CYB5R1	Q9UHQ9	§84	HIyLSTR															1										1											1			1
CYB5R3	CYB5R3	P00387	§79	LGLPVGQHIyLSAR FALPSPQHILGLPVGQHIyLSAR																										3								1		1					1
DCXR	DCXR	Q7Z4W1	§149	TNHSVyCSTK AVTNHSVyCSTK AVTNHSVyCSTKGALDMLTK												1			1		1			2					4	1			2			2		2		1		1	2	1	1
DDX3 PL10	DDX3X DDX3X	O00571 Q5JSI3	§68 §69	GFYDKDSSGWSSSKDKDAySSFGSR																													1
DDX3 PL10	DDX3X DDX3X	O00571 Q5JSI3	§103 §104	GRSDyDGIGSR GRSDyDGIGSRGDR				1		1											2		1
DDX3 PL10	DDX3X DDX3X	O00571 Q5JSI3	§242 243	LSQIySDGPGEALR																			1
ECHS1	ECHS1	P30084	35	SGANFEyIIAEKR ASGANFEyIIAEKR																									2	3
ECHS1	ECHS1	P30084	137	KPVIAAVNGyA																																1
ELP3	ELP3	Q9BVF7	§202	NLHDALSGHTSNNIyEAVK			2
ELP3	ELP3	Q9BVF7	§329	RGTGLyELWK			1
Ephx1	EPHX1	P07099	291	VFySLMR																								1	1													1
Ephx1	EPHX1	P07099	339	FSTWTNTEFRyLEDGGLER																									1
FASN FASN iso2	FASN FASN	P49327 Q4LE83	1047 1084	HGLyLPTR																									1
FH	FH	P07954	465	TALNPHIGyDKAAK																																		1
FTCD	FTCD	O95954	146	AGEyEALPK						1											2												1											1
FTCD	FTCD	O95954	324	IIEyLVPERGPER						1											1												1					1
G6PD iso3 G6PD	G6PD G6PD	NP_000393 P11413	232 202	IDHyLGK			1
G6PD iso3 G6PD	G6PD G6PD	NP_000393 P11413	§431 §401	VQPNEAVyTK RVQPNEAVyTK IRVQPNEAVyTK	1	1	2		1		1				1	1						1				1									1
G6PD iso3 G6PD	G6PD G6PD	NP_000393 P11413	§533 §503	VGFQyEGTYK RVGFQyEGTYK	1	1	1	1	2			2			1		1					1	1			1		1	1	1					1			1
GBE1	GBE1	Q04446	73	GyESFGVHR																	1
GCN5-like 2	GCN5L2	Q92830	§734	ELKDPDQLyTTLK GKELKDPDQLyTTLK			3
GLCE	GLCE	O94923	140	YFDVyGKVVQYDGYDR				1
GLUD1	GLUD1	P00367	§512	DIVHSGLAyTMER ISGASEKDIVHSGLAyTMER						1																		2	1	1	1		1					3				1	3		1
GLUD1 GLUD2	GLUD1 GLUD2	P00367 P49448	§135 135	DDGSWEVIEGyR RDDGSWEVIEGyR																									1	1								1
GLUD1 GLUD2	GLUD1 GLUD2	P00367 P49448	439 439	SyFEWLK																																		1
GLUD1 GLUD2	GLUD1 GLUD2	P00367 P49448	§451 451	NLNHVSyGR						1						1			1		1			1						1	1		2					2		1		1
GMD	GMDS	O60547	84	LHyGDLTDSTCLVK			2
GMD	GMDS	O60547	§324	YyRPTEVDFLQGDCTK			1
GNMT	GNMT	Q14749	196	NIYyKSDLTK																								1		1						1
GOT1	GOT1	P17174	§70	IANDNSLNHEyLPILGLAEFR																				1					1	1	1							1
GOT1	GOT1	P17174	225	FLFPFFDSAyQGFASGNLER			1
GOT1	GOT1	P17174	263	NFGLyNER																										1
GOT2	GOT2	P00505	75	DDNGKPyVLPSVR																										1
GOT2	GOT2	P00505	§96	NLDKEyLPIGGLAEFCK			1																						1	2	1		1					1				2			1
GPT	GPT	P24298	35	RVEyAVR RVEyAVRGPIVQR																										1								1
GPT	GPT	P24298	413	LTEQVFNEAPGISCNPVQGAMySFPR AKLTEQVFNEAPGISCNPVQGAMySFPR																				1					2	1								1							1
GRHPR	GRHPR	Q9UBQ7	255	GDVVNQDDLyQALASGK																									1	1								1
GSS	GSS	P48637	270	DGyMPR																												1
GSTA1 GSTA2	GSTA1 GSTA2	P08263 P09210	§48 §49	NDGyLMFQQVPMVEIDGMK SAEDLDKLRNDGyLMFQQVPMVEI NDGyLMFQQVPMVEIDGMKLVQTR SAEDLDKLRNDGyLMFQQVPMVEIDGMK																									7	16	2					1		5
GSTA1 GSTA2	GSTA1 GSTA2	P08263 P09210	146 147	SHGQDyLVGNK SHGQDyLVGNKLSR VLKSHGQDyLVGNKLSR						1														1					2	1	1		1					3
GSTA1 GSTA5	GSTA1 GSTA5	P08263 Q7RTV2	131 132	NRyFPAFEK																				1				1		1
GSTA2	GSTA2	P09210	132	NRyFPAFEK																				1				1		1
GSTA3	GSTA3	Q16772	147	SHGQDyLVGNK SHGQDyLVGNKLSR						1														1					2	1	1		1					2
GSTP1	GSTP1	P09211	§3	PPyTVVYFPVR																																											1
GSTP1	GSTP1	P09211	49	ASCLyGQLPK
GSTP1	GSTP1	P09211	§198	LKAFLASPEyVNLPINGNGKQ																	1		1
GSTT1	GSTT1	P30711	83	KYKVPDyWYPQDLQAR																				1																					1
HPD	HPD	P32754	220	FWSVDDTQVHTEySSLR						1																				1			2					1
HPD	HPD	P32754	231	SIVVANyEESIKMPINEPAPGK SIVVANyEESIKMPINEPAPGKKK																										1								1
HRSP12	HRSP12	P52758	§21	APGAIGPySQAVLVDR VISTAKAPGAIGPySQAVLVDR RVISTAKAPGAIGPySQAVLVDR		1	1		1										2		1			3				2	3				2	1		2		3		3		3		2	3
HRSP12	HRSP12	P52758	110	AAyQVAALPK																	1												1					1				1	1		1
IDH1	IDH1	O75874	135	HAyGDQYR																																							1
IDH1	IDH1	O75874	§391	SDyLNTFEFMDKLGENLK			1																						1
IVD	IVD	P26440	158	YLPKLIsGEyIGALAMSEPNAGSDVVSMKLK																																1
KMO	KMO	O15229	§105	SQyILSVSR																									1
LTB4DH	LTB4DH	Q14914	§16	HFVGyPTNSDFELK			1																					1	1	1	1							1					1
LTB4DH	LTB4DH	Q14914	262	TGPLPPGPPPEIVIyQELR																										1
MDH1	MDH1	P40925	118	SQGAALDKyAK																												1
MGST1	MGST1	P10620	121	IYHTIAyLTPLPQPNR																										1
MTMR10	MTMR10	Q9NXD2	§708	SGPLEACyGELGQSR																			1
NAPRT1	NAPRT1	Q6XQN6	21	AAARPLLTDLyQAT AAARPLLTDLyQATM AAARPLLTDLyQATMA AAARPLLTDLyQATMAL AAARPLLTDLyQATMALGYWR			2						1													2		3	3	3						1		3				1	1
NDUFB10	NDUFB10	O96000	54	NRyYYYHR																										1
NKEF-A	PRDX1	Q06830	116	TIAQDyGVLK TIAQDyGVLKADEGISFR																			2
NNMT	NNMT	P40261	11	DTyLSHFNPR																													1
NNMT	NNMT	P40261	113	KEPEAFDWSPVVTyVCDLEGNR			2
NNT	NNT	Q13423	§373	GITHIGyTDLPSR			1																	1					1	1	1		1									1	2		1
PAPSS2	PAPSS2	O95340	§20	STNVVyQAHHVSR																																		1
PC	PC	P11498	118	ENNVDAVHPGyGFLSER VAKENNVDAVHPGyGFLSER																										2								1
PCCA	PCCA	P05165	118	AQAVHPGyGFLSENKEFAR																																						1
PDHA1 PDHA2	PDHA1 PDHA2	P08559 P29803	§289 §287	yHGHSMSDPGVSyR yHGHSMSDPGVSyRtREEIQEVR											1														1									1
PDHA1 PDHA2	PDHA1 PDHA2	P08559 P29803	§301 §299	YHGHSMsDPGVSyR YHGHSMSDPGVSyR YHGHsMSDPGVSyR yHGHSMSDPGVSyR YHGHsMSDPGVsyR YHGHsMSDPGVSyRTR YHGHsMSDPGVsyRTR YHGHSMsDPGVsyRTR YHGHsMsDPGVSyRTREEIQEVR YHGHSMSDPGVsyRtREEIQEVR YHGHSMsDPGVsyRTREEIQEVR YHGHSMSDPGVsyRTREEIQEVR YHGHsMSDPGVsyRTREEIQEVR yHGHSMSDPGVSyRtREEIQEVR	1	1	1		4	4	3			4	2		1	3											3	5	2	3	7	3	2	1		4	6					1
PECI	PECI	O75521	§285	GQSPEGCSSyTFPK LGQSPEGCSSyTFPK SHLGQSPEGCSSyTFPK HTPFSHLGQSPEGCSSyTFPK ATFHTPFSHLGQSPEGCSSyTFPK YASDRATFHTPFSHLGQSPEGCSSyTFPK		6	1		4	1						3			4		1			2				1	10	7	2		2	5		3		11		1		4	1	1	1
PECR	PECR	Q9BY49	§179	AGVyNLTK					1			1				1			1					1	1	1					1		2	1				4				2	2		1
PGM2	PGM2	Q96G03	481	ASyFICHDQETIKK										1																1						1
PLCG1	PLCG1	P19174	§977	ACyRDMSSFPETK ACyRDMSSFPETKAEK		1									1														1	2								1	1
PLCG2	PLCG2	P16885	§753	DINSLyDVSR																	1		1
PLCG2	PLCG2	P16885	§780	TVKALYDyKAKR																		1
PPA2 iso6 PPA2	PPA2 PPA2	NP_789842 Q9H2U2	§139 §241	LyKVPDGKPENQFAFNGEFK																									1	1								1
PPIA	PPIA	P62937	78	SIyGEKFEDENFILK						1											2		1										1					1
PRDX3	PRDX3	P30048	71	PAVTQHAPyFK			1
PYGL	PYGL	P06737	§74	TQQHyYDKCPK						1																							1
PYGL	PYGL	P06737	§75	TQQHYyDKCPK				1		1																1				1		1	1			2				1		1	2		1
SOD2	SOD2	P04179	58	HHAAyVNNLNVTEEKYQEALAK			1
SULT1A1 iso2 SULT1A3 SULT1A1 SULT1A2	SULT1A1 SULT1A3 SULT1A1 SULT1A2	NP_803880 P50224 P50225 P50226	115 193 193 193	LYLFyEDMKENPKR																																		2
SULT2A1	SULT2A1	Q06520	184	NFLLLSyEELKQDTGR																										1
TGM2	TGM2	P21980	§369	SEGTyCCGPVPVR	1	1	1					1	1			1			1	1	1	1	1	1			1						1		1	1	1	1		1		1	1
TKT	TKT	P29401	§275	IQEIySQIQSK NMAEQIIQEIySQIQSK			5																			1				2								2
TPI1 RCTPI1	TPI1 RCTPI1	P60174 Q2QD09	164 165	VVLAyEPVWAIGTGK																																											1
TST	TST	Q16762	6	VHQVLyR																	1
UGP2	UGP2	Q16851	185	VKIyTFNQSR																										1
UGP2	UGP2	Q16851	297	GGTLTQyEGKLR ADVKGGTLTQyEGKLR																				1				1			1		1			1		2				1	1
UMPS	UMPS	P11172	§37	SGLSSPIyIDLR																				1														1
ZDHHC5	ZDHHC5	Q9C0B5	§533	LVPTGPTHREPsPVRyDNLSR											1
oligoribonuclease	REXO2	Q9Y3B8	§184	RWYPEEyEFAPK			1																							1
G protein or regulator
ALDH1A1	ALDH1A1	P00352	118	LYSNAyLNDLAGCIK																										1
ALDH1A1	ALDH1A1	P00352	153	TIPIDGNFFTyTR																									1
ALDH1A1	ALDH1A1	P00352	§425	ANNTFyGLSAGVFTK																																		1				1
ALDH1A1	ALDH1A1	P00352	§480	ELGEyGFHEYTEVK MSGNGRELGEyGFHEYTEVK																								1			1							1
FLJ32810	FLJ32810	Q96M56	§789	LDTASSNGyQRPGSVV LDTASSNGyQRPGSVVAAK LRLDTASSNGyQRPGSVVAAK		1		1	1	2			1			2		1		1	1												1	2		3		1	2	1					1
GBP1	GBP1	P32455	427	AGIySKPGGYR																													1
GDI2	GDI2	P50395	§203	TDDYLDQPCyETINR	1	1	1							1														1	2	1	1							1
GDI2	GDI2	P50395	442	KKNDIyGED																	1																				1
GIT1 iso3 GIT1	GIT1 GIT1	Q59FC3 Q9Y2X7	§396 §383	SQSDLDDQHDyDSVAsDEDTDQEPLR SQSDLDDQHDyDsVASDEDtDQEPLR												1																	1					1
GIT2	GIT2	Q14161	§592	QNSTPESDyDNTPNDMEPDGMGSSR																													1
IQGAP1	IQGAP1	P46940	§654	SPDVGLyGVIPECGETYHSDLAEAK SPDVGLyGVIPECGEtYHSDLAEAK																	1		2
IQGAP1	IQGAP1	P46940	§1510	LQQTyAALNSK KLQQTyAALNSK	1		1			1	1	1	1	1		1	1		1	1	2	1	3			2	1			1		1	1	1	1			1	1	1	2	1	1		1
IQGAP2	IQGAP2	Q13576	§92	KIyDVEQTR						1											1		1										1								1
IQGAP2	IQGAP2	Q13576	578	SSTSNANDIIPECADKyYDALVK																	1
IQGAP2	IQGAP2	Q13576	1105	IVGNLLYyR																										1								1
RasGAP	RASA1	P20936	§615	HFTNPyCNIYLNSVQVAK	2		2
Rin1	RIN1	Q13671	§36	EKPAQDPLyDVPNASGGQAGGPQRPGR	1			1	1				1		1	1																		1	1				1	1
Inhibitor protein
Lxn	LXN	Q9BS40	20	AALVAQNyINYQQGTPHR																			1
Kinase (non-protein)
B-CK	CKB	P12277	§39	VLTPELyAELR																	1
CMPK	CMPK	P30085	49	KNPDSQyGELIEK																			1
CMPK	CMPK	P30085	166	IQTYLQSTKPIIDLyEEMGKVK																	2		1
DCAKD	DCAKD	Q8WVC6	134	HTVVVyCDRDTQLARLMRR																							1
M-CK	CKM	P06732	§174	GKYyPLK	1
PGK1	PGK1	P00558	§76	SVVLMSHLGRPDGVPMPDKySLEPVAVELK																					1
PGK1	PGK1	P00558	§196	ELNyFAK KELNyFAK			3				1
PGK1 PGK2	PGK1 PGK2	P00558 P07205	161 160	LGDVyVNDAFGTAHR																	1		2
PIK3CD	PIK3CD	O00329	§524	GSGELyEHEKDLVWK			1																							1								1
PIK3R1	PIK3R1	P27986	§452	LHEyNTQFQEK KLHEyNTQFQEK												2														1								2
PIK3R1	PIK3R1	P27986	§467	EYDRLyEEYTR SREYDRLyEEYTR	1	2		1	1		2	1	1	1	1	2	1	1	2	2	1		1	1	2	2	2	2	1	2	1	1	2	3			1		2	1	2	3			1
PIK3R1	PIK3R1	P27986	§580	DQyLMWLTQK TRDQyLMWLTQK KTRDQyLMWLTQK	1		1								1	2			2	1	1	1			2	1	1			3								1	2	3	1			1	1	1
PIK3R1 PIK3R3	PIK3R1 PIK3R3	P27986 Q92569	§470 §202	LYEEyTR					1																					1
PIK3R2	PIK3R2	O00459	§464	EYDQLyEEYTR SREYDQLyEEYTR	1		1		1		2		1		1	1	1			1					1															1
PIK3R2	PIK3R2	O00459	§467	LYEEyTR					1																					1
PIK3R3	PIK3R3	Q92569	§199	EYDRLyEEYTR							1					1			1	1					1	1	1				1		1	1					1	1	1	1
PKLR PKLR iso2	PKLR PKLR	P30613 P30613-2	564 533	TGWRPGSGyTNIMR																																1						1	1
PYGB	PYGB	P11216	§196	ARPEyMLPVHFYGR		1	2									1													2									2					1
Mitochondrial protein
ACAD10	ACAD10	Q6JQN1	566	VAAILQGVyKR																										1
ACC2 ACC2 iso1	ACACB ACACB	AAB58382 O00763	1481 1456	LVDyGLR																									1
ACSM1	ACSM1	Q08AH1	546	SVTAPYKyPR			1		1															1					1	1	1		1			1		1		1			1		1
ACSM2A	LOC123876	Q68CK6	540	SVTAPYKyPR			1		1															1					1	1	1		1			1		1		1			1		1
ADH1C	ADH1C	P00326	150	SQyTVVDENAVAK		1			1									1	1					1					1							1		1	1				1
AGXT	AGXT	P21549	260	MyHHTIPVISLYSLR																																		1							1
AGXT	AGXT	P21549	§297	EAAAyLHGR																										1			1
ALDH7A1	ALDH7A1	P49419	69	GEVITTyCPANNEPIAR																									1
ALDH9A1 iso2 ALDH9A1	ALDH9A1 ALDH9A1	NP_000687 P49189	§500 §476	VTIEyYSQLK																									1				1
ALDOA	ALDOA	P04075	§5	PYQyPALTPEQKK	1
CKMT1	CKMT1B	P12532	§153	SGyFDER		1
CPS1	CPS1	P31327	§162	SLGQWLQEEKVPAIyGVDTR																									1									1
CPS1	CPS1	P31327	590	SAyALGGLGSGICPNR																										1	1		1					1
CPS1	CPS1	P31327	1450	FVHDNyVIR FVHDNyVIRR																				1				1	2	2	1		1			1		3					1		1
GART	GART	P22102	§348	PGDyTK	1
GATM	GATM	P50440	100	ANTyEKYWPFYQK																				1						1								1				1
GATM	GATM	P50440	103	ANTYEKyWPFYQK																									1													1			1
GATM	GATM	P50440	227	WTTAPKPTMADELYNQDyPIHSVEDR WTTAPKPTMADELYNQDyPIHSVEDRHK					1																				1	2			1			2		7
HADHA	HADHA	P40939	724	FVDLyGAQK																									1	1								1					1
HMGCS2	HMGCS2	P54868	250	GTHMENVYDFYKPNLASEyPIVDGK					1	1																				1			1			1		1
LHPP	LHPP	Q9H008	158	GRyYKETSGLMLDVGPYMK																				1					2									3		1			3		5
LHPP	LHPP	Q9H008	159	GRYyKETSGLMLDVGPYMK																				1														1					1
NIPSNAP1	NIPSNAP1	Q9BPW8	148	NNKEyLEFR																								1		1
NIPSNAP1	NIPSNAP1	Q9BPW8	261	GWDENVyYTVPLVR RGWDENVyYTVPLVR KRGWDENVyYTVPLVR																									1	1								4
PKM2 iso2 PKM2	PKM2 PKM2	P14618-2 P14786	§83 §83	LNFSHGTHEyHAETIK	1
PKM2 iso2 PKM2	PKM2 PKM2	P14618-2 P14786	§105 §105	TATESFASDPILyRPV TATESFASDPILyRPVAV TATESFASDPILyRPVAVALDTKGPEIR			3
PTS	PTS	Q03393	128	VLPVGVLyK VLPVGVLyKVK																										2	1												1
SCP2	SCP2	P22307	§197	HSVNNPySQFQDEYSLDEVMASK																										1
SHMT1 SHMT1 iso2	SHMT1 SHMT1	P34896 P34896-2	§34 §34	MLAQPLKDSDVEVyNIIKK			1																					1	3	5	1		1					3				1
SHMT1 SHMT1 iso2	SHMT1 SHMT1	P34896 P34896-2	73 73	AVLEALGSCLNNKySEGYPGQR																										1												2
Motor or contractile protein
DNCH1	DYNC1H1	Q14204	§3377	NYMSNPSyNYEIVNR	1		1
DNCH1	DYNC1H1	Q14204	§3379	NYMSNPSYNyEIVNR	1		1
DNCLI2	DYNC1LI2	O43237	336	IAILHENFTTVKPEDAyEDFIVKPPVR																	1
MRLC1	MYL9	P24844	156	GNFNyVEFTR																	1		1																		1
MRLC2 MRLC3	MYL12B MRCL3	O14950 P19105	156 155	GNFNyIEFTR																	1		1																								1
MYH10	MYH10	P35580	§1415	ALAyDKLEK	1	1		1	1	1		1	1			1										1					1		1	1			1		1
MYH11	MYH11	P35749	§1415	AAAyDKLEK										1
MYH9	MYH9	P35579	§189	VIQyLAYVASSHK			1
MYH9	MYH9	P35579	§753	ALELDSNLyR KALELDSNLyR ALELDSNLyRIGQSK			2	1	3	1		2	1	2		1						1	2	1		3				1						1		1				2
MYH9	MYH9	P35579	§1407	VAAyDKLEK VAAyDKLEKTK HEEKVAAyDKLEK HEEKVAAyDKLEKTK	4		1	2	2	1		1		2		2	1	1				1			1		1			3	1	1	1	2	1
MYL6 MYL6 iso2	MYL6 MYL6	P60660 Q561V9	§29 §29	ILySQCGDVMR TGDGKILySQCGDVMR																	3		2										1								1
MYL6 MYL6 iso2	MYL6 MYL6	P60660 Q561V9	§86 §86	NKDQGTyEDYVEGLR NKDQGTyEDyVEGLR				1		2											2		1										3					1			1
MYL6 MYL6 iso2	MYL6 MYL6	P60660 Q561V9	§89 §89	NKDQGTYEDyVEGLR NKDQGTyEDyVEGLR NKDQGtYEDyVEGLR																	1		1										1
MYL6B	MYL6B	P14649	86	ILySQCGDVMR																	1												1								1
TPM2	TPM2	P07951	§162	HIAEDSDRKyEEVAR																																			1
Phosphatase
BDP1	PTPN18	Q99952	§387	SAEEAPLySK SAEEAPLySKVTPR				1													1														1			1
CTDSP1	CTDSP1	Q9GZU7	251	VDDVySVLRQPRPGS																	1
FBPase	FBP1	P09467	§215	YSLNEGyAK IYSLNEGyAK GKIYSLNEGyAK	1		1		2	1						1			2		1			1					2	3	2		2			1		2		1			2	1	2
FBPase	FBP1	P09467	§258	TLVyGGIFLYPANK TLVyGGIFLYPANKK																				1					1	1								1				1	2		1
FBPase	FBP1	P09467	264	YGGIFLyPANK GGIFLyPANKK YGGIFLyPANKK LVYGGIFLyPANKK TLVYGGIFLyPANK TLVYGGIFLyPANKK TLVYGGIFLyPANKKSPNGK			4		1										1		1			6				2	3	11	5		1			3		7		1		7	6	1	5
FBPase 2	FBP2	O00757	§216	YSLNEGyAK IYSLNEGyAK GKIYSLNEGyAK	1		1		2	1						1			2		1			1					2	3	2		2			1		2		1			2	1	2
MYPT1	PPP1R12A	O14974	§766	TYDETyQR																	1
PGAM1	PGAM1	P18669	§25	FSGWyDADLSPAGHEEAKR			1																						1	1	1
PGAM2 PGAM1 PGAM4	PGAM2 PGAM1 PGAM4	P15259 P18669 Q8N0Y7	§92 §91 §92	HyGGLTGLNK LNERHyGGLTGLNK HyGGLTGLNKAETAAK LNERHyGGLTGLNKAETAAK	2	1	1	1	3	3		4	2	2	2	5			3	1	1	1		8	3	4			13	2	5	1	4			5	1	7	5	5	1	8	8	2	6		1
PHPT1	PHPT1	Q9NRX4	§93	IHVYGySMAYGPAQHAISTEK			1
PHPT1	PHPT1	Q9NRX4	§116	AKYPDyEVTWANDGY			1
PPM1B	PPM1B	O75688	§367	NVIEAVySR																	1												1
PPP2CB PPP2CA	PPP2CB PPP2CA	P62714 P67775	§284 §284	CGNQAAIMELDDTLKySFLQFDPAPR			1
PTPRA PTPRA iso2	PTPRA PTPRA	P18433 P18433-2	§798 §789	SDyANFK VVQEYIDAFSDyANFK					1	1			1	1	1	1	1		1	1		1					3			2		1	1	2	2	1		1	1	1			1				1
PTPRE PTPRE iso2	PTPRE PTPRE	P23469 P23469-2	§696 §638	SDyANFK					1					1	1		1										1					1		1	2	1			1
PTPRK	PTPRK	Q15262	§858	YLCEGTESPyQTGQLHPAIR																	1		1
SHIP	INPP5D	Q92835	§865	TREKLyDFVK EKLyDFVKTERDESSGPK TREKLyDFVKTERDESSGPK					1						1																	1				1			1	1							1
SHP-1	PTPN6	P29350	§301	DSNIPGSDyINANYIK						1											1		1										1					1
SHP-1	PTPN6	P29350	§377	AYGPySVTNCGEHDTTEYKLR
SHP-1	PTPN6	P29350	§536	GQESEyGNITYPPAMK KLEVLQSQKGQESEyGNI KKLEVLQSQKGQESEyGNI KLEVLQSQKGQESEyGNITYPPAMK						1											1		1										1
SHP-1	PTPN6	P29350	§564	HKEDVyENLHTK TsSKHKEDVyENLHTK				2		3													1										3					1			1						1
SHP-2	PTPN11	Q06124	§62	IQNTGDyYDLYGGEK KIQNTGDyYDLYGGEK IQNTGDyYDLYGGEKFA IQNTGDyYDLYGGEKFATL	1		5	1	1		1				1	1	1													1	1	1						1	1
SHP-2	PTPN11	Q06124	§63	IQNTGDYyDLYGGEKFAT			1
SHP-2	PTPN11	Q06124	§546	KGHEyTNIK RKGHEyTNI				2																								2							2
SHP-2	PTPN11	Q06124	§584	VyENVGLMQQQK	1
tensin 2	TENC1	Q63HR2	§483	GPLDGSPyAQVQRPPR		1	1	1	2	1		1	1	2	2		2	1			2	1	1	1	2			1	1	1	1	2	1	2	2	2	1	1	1	1		1	1				1
Protease
ADAM9	ADAM9	Q13443	§736	SQTyESDGKNQANPSRQPGSVPR							1				1	1
ADAM9	ADAM9	Q13443	§769	EVPIyANR HVSPVTPPREVPIyANR HVSPVtPPREVPIyANR									1		1	3			1			1
ADAM9	ADAM9	Q13443	§778	FAVPTyAAK								1	1
CAPN6	CAPN6	Q9Y6Q1	540	YANETVNPyLVIK																			1
CPD	CPD	O75976	§1344	LRQHHDEyEDEIR											1	1
CPD	CPD	O75976	§1376	SLLSHEFQDETDTEEETLySSKH SLLSHEFQDEtDTEEETLySSKH																	1		1
GRP58	PDIA3	P30101	67	LAPEyEAAATR																	1
IRAP	LNPEP	Q9UIQ6	§70	GLGEHEMEEDEEDyESSAK																	1
LAP3	LAP3	P28838	§456	QVVDCQLADVNNIGKyR																								1	1	1													1		1
LTF	LTF	P02788	§547	YYGyTGAFR			1		1		1		1													1
MMP14	MMP14	P50281	§573	RLLyCQR											1				1
PSMA2	PSMA2	P25787	§75	HIGLVySGMGPDYR TKHIGLVySGMGPDYR	1		5							1										1					1	2	1							3							1
PSMA2	PSMA2	P25787	§97	KLAQQYyLVYQEPIPTAQLVQR																																				1
PSMA2	PSMA2	P25787	§100	KLAQQYYLVyQEPIPTAQLVQR																				1																1			1		1
PSMA6	PSMA6	P60900	§160	CDPAGYyCGFK			1
PSMB8 PSMB8 iso2	PSMB8 PSMB8	P28062 P28062-2	112 108	VIEINPyLLGTMSGCAADCQYWER			2
PSMB8 PSMB8 iso2	PSMB8 PSMB8	P28062 P28062-2	§185 §181	KGPGLYyVDEHGTR																																		1
PSMC6	PSMC6	P62333	§207	VVSSSIVDKyIGESAR																										1
PSMD8	PSMD8	P48556	223	GWVLGPNNYySFASQQQKPEDTTIPSTELAK			1
PSME2	PSME2	Q9UL46	199	ALVHERDEAAyGELR																			1																								1
Receptor, channel, transporter or cell surface protein
ABCA6	ABCA6	Q8N139	464	VIEKEIDAEHPSDDyFEPVAPEFQGK																													1
ABCB4	ABCB4	P21439	624	EGVyFK																													1
ABCB7	ABCB7	O75027	196	ATAVLIGyGVsR																	1
ABCC1	ABCC1	P33527	1243	YSLQVTTyLNWLVR						1
ACBD3	ACBD3	Q9H3P7	§491	DCHEEVyAGSHQYPGR																			1
ANTXR1	ANTXR1	Q9H6X2	§425	VKMPEQEyEFPEPR								1				2
ANTXR2 ANTXR1	ANTXR2 ANTXR1	P58335-4 Q9H6X2	§380 §382	WPTVDASyYGGR								1							1	1					1
APLP2	APLP2	Q06481	§750	MQNHGyENPTYK											2	2			1
APLP2	APLP2	Q06481	§755	MQNHGYENPTyK MQNHGYENPTyKYLEQMQI											1							1
APP APP iso4 APP iso8	APP APP APP	P05067 P05067-4 P05067-8	§757 §682 §738	MQQNGyENPTYK					1	1					1	1	1		1			1							1	1			1		1			1		1					1
ASGR1	ASGR1	P07306	5	TKEyQDLQHLDNEESDHHQLR						3											2								1		1		2			1		2
ATP5H	ATP5H	O75947	151	KYPyWPHQPIENL			1
ATP5O	ATP5O	P48047	§35	LVRPPVQVyGIEGR																	1
ATP9B ATP9B iso2	ATP9B ATP9B	O43861 O43861-2	69 69	SEEGFENEESDyHTLPR																																		1
C10orf72	C10orf72	Q8IW00	§289	IAEENLTyAELELIKPHR																																			2
C1orf58	C1orf58	Q5VW32	281	SLQEAEKLyAK						1											1												1
C2orf37	C2orf37	Q5H9S7	228	FGNVTDAtLSHGILIVMySSGLVR																										1
CD46 iso4	CD46	P15529-4	§354	ADGGAEyATYQTK GKADGGAEyATYQTK				1	1			1	1			3					1	1	1			1															1
CD46 iso4	CD46	P15529-4	§357	ADGGAEYATyQTK											1	1			1
CDCP1	CDCP1	Q9H5V8	§734	GRKDNDsHVyAV													1
CNNM3	CNNM3	Q8NE01	301	GGGDPySDLSK																			1
COX18	COX18	Q8N8Q8	§107	GAVtLPLAAYQHyILAKVENLQPEIK											1
CR2	CR2	P20023	§1029	EVYSVDPyNPAS																																											1
CRIM1	CRIM1	Q9NZV1	§1033	QNHLQADNFyQTV																		1
DKFZp686K0275	FLJ38482	Q8IY95	§213	IyAYPSNITSETGFR AKPEPDILEEEKIyAYPS AKPEPDILEEEKIyAYPSNITSETGFR		1			1	1																		1	2	3	1		2	1		1		3					1
EHD3	EHD3	Q9NZN3	339	ELVNNLAEIyGR																													1
ESYT1	FAM62A	Q9BSJ8	§822	HLSPyATLTVGDSSHK HLSPyATLTVGDSSHKTK	1	2	1		2	1	1	2	2	2	2	2			1	1		1	1	1	1	1	1	1	2	2	2	1	2	2	1	1	1	1	2	1	2				1	1
ESYT1	FAM62A	Q9BSJ8	§1009	QNGRDPPDPyVS																																			1
FADS2	FADS2	O95864	44	VyNITK		1
FLJ11273	TMEM106B	Q8N353	§58	SLSHLPLHSSKEDAyDGVTSENMR																	1		1
FLJ11273	TMEM106B	Q8N353	§90	NGDVSQFPyVEFTGR																			1
FLJ20625	C11orf59	Q9NWT0	§40	ALNGAEPNyHSLPSAR						1													1										3					1
FcER1G	FCER1G	P30273	§65	SDGVyTGLSTR						1											1									1		1	1					1	1
FcER1G	FCER1G	P30273	§76	NQETyETLK NQETyETLKHEKPPQ											1			1												1		1	1
GPRC5B	GPRC5B	Q9NZH0	§376	SNVyQPTEMAV SNVyQPTEMAVVLNGGTIPTAPPSHTGR							1				1				2
GPRC5C iso3 GPRC5C	GPRC5C GPRC5C	NP_071319 Q9NQ84	§357 §312	SSPEQSyQGDMYPTR											1
GPRC5C iso3 GPRC5C	GPRC5C GPRC5C	NP_071319 Q9NQ84	§362 §317	SSPEQSYQGDMyPTR											1
GPRC5C iso3 GPRC5C	GPRC5C GPRC5C	NP_071319 Q9NQ84	§369 §324	GVGyETILK GVGyETILKEQK							1	1			1	1																	1
GPRC5C iso3 GPRC5C	GPRC5C GPRC5C	NP_071319 Q9NQ84	§459 §414	AEDMySAQSHQAATPPKDGK				1			2	1			1	1																	2
HBA1	HBA1	P69905	§24	GAHAGEyGAEALER VGAHAGEyGAEALER AAWGKVGAHAGEyGAEALER	2	3	1	5	1	2	2	1	1	2	2	2	2	2	1		4	1	1	1		1	1		3	2	1	2	2		2	1	2	3	3	1	6			2	1	12	3
HBA1	HBA1	P69905	§42	TyFPHFDLSHGSAQVK TyFPHFDLSHGSAQVKGHGK MFLSFPTTKTyFPHFDLSHGSAQVK	1	1				1	2			2	1		1				3		1				2	1	1	1		1	1		1		1	2	2		2			3		5	1
HBA1	HBA1	P69905	140	STVLTSKyR FLASVSTVLTSKyR TLAAHLPAEFTPAVHASLDKFLASVSTVLTSKyR																																		1	1							1
HBB	HBB	P68871	§130	PPVQAAyQK EFTPPVQAAyQK EFTPPVQAAyQKV LLGNVLVCVLAHHFGKEFTPPVQAAyQK						1	1				1	1	1				2		1			1	1			1		1	1		1		1	2			1			2		3	2
HBD	HBD	P02042	130	EFTPQMQAAyQK NFGKEFTPQMQAAyQK																																										3
HBD HBB	HBD HBB	P02042 P68871	§145 §145	ANALAHKyH GVANALAHKyH AGVANALAHKyH VVAGVANALAHKy VAGVANALAHKyH VVAGVANALAHKyH	2	2		5			5			7		1	1				3					1	3	1	2		1	1	3		5		1	5	3		3			4		8	7
HBD HBE1 HBB HBG1 HBG2	HBD HBE1 HBB HBG1 HBG1	P02042 P02100 P68871 P69891 P69892	§35 §35 §35 §35 §35	LVVyPWTQR LLVVyPWTQR			1		1					1	1	1	1				2		1			1	1						1				1	1	1		2	1		1	1	4	1
IFITM2	IFITM2	Q01629	19	NSGQPPNyEMLK											1
IFITM3 LOC144383	IFITM3 LOC144383	Q01628 XP_084845	§20 §20	NSGQPPNyEMLK											1
LDLR	LDLR	P01130	§845	TTEDEVHICHNQDGySYPSR											1				1
LISCH	LSR	Q86X29	§323	SGVPSIyAPSTyAHLSPAK AATSGVPSIyAPSTYAHLsPAK AATSGVPSIyAPSTyAHLSPAK AATSGVPSIyAPStYAHLSPAK											3				1			1
LISCH	LSR	Q86X29	§328	SGVPSIyAPSTyAHLSPAK AATSGVPSIYAPSTyAHLSPAK AATSGVPSIyAPSTyAHLSPAK											3	1
LISCH	LSR	Q86X29	§372	SSSAGGQGSyVPLLR												1							1			1
LISCH	LSR	Q86X29	§391	SGyRIQASQQDDSMR											1
LISCH	LSR	Q86X29	§535	SRDDLyDQDDSRDFPR sRDDLyDQDDSRDFPR											3	1			1			1
LISCH	LSR	Q86X29	§551	SRDPHyDDFR				1		1	1	1			2	1					1									1			1					1
LISCH	LSR	Q86X29	§586	SGDLPyDGRLLEEAVR											2
LISCH	LSR	Q86X29	§615	RRPHKEEEEEAyYPPAPPPYSETDSQASR RRPHKEEEEEAyYPPAPPPySETDSQASR RRPHKEEEEEAyyPPAPPPYsETDSQASR											2																							1
LISCH	LSR	Q86X29	§616	RRPHKEEEEEAYyPPAPPPYSETDSQASR RRPHKEEEEEAyyPPAPPPYsETDSQASR											3
LISCH	LSR	Q86X29	§623	RRPHKEEEEEAyYPPAPPPySETDSQASR											1
NAALADL1	NAALADL1	Q9UQQ1	315	PATWQGALGCHyR																																			1
NRP1	NRP1	O14786	§920	DKLNTQSTySEA								1			1	1	1			1	1	1								1			1		1			1	1			1	1
OR1D2	OR1D2	P34982	218	GFVIISyVLIIR																							1
PAR1	F2R	P25116	§420	MDTCSSNLNNSIyKK												1						1																		1
PGRMC1	PGRMC1	O00264	112	KFYGPEGPyGVFAGR						1											2		2				1						1
PGRMC2	PGRMC2	O15173	143	FYGPAGPyGIFAGR																	1		1
PLVAP	PLVAP	Q9BX97	11	GLAMEHGGSyAR											1																								1
PTTG1IP	PTTG1IP	P53801	§165	yGLFKEENPyAR KKyGLFKEENPyAR								1			4											1
PTTG1IP	PTTG1IP	P53801	§174	YGLFKEENPyAR yGLFKEENPyAR KYGLFKEENPyAR KKyGLFKEENPyAR YGLFKEENPyARFENN KYGLFKEENPyARFENN			1	1	1	1	2	4	2	2	6	5	1	1	4	1	4	2	4	1		3	2		1	2	1		1			1		3	1	2	2	1	1	1	1	1
RAIG1	GPRC5A	Q8NFJ5	§300	SYGVENRAy															1
RAIG1	GPRC5A	Q8NFJ5	§320	AYSQEEITQGFEETGDTLYAPySTHFQLQNQPPQK											2	1
RAIG1	GPRC5A	Q8NFJ5	§347	AWPSPyKDyEVK AWPSPyKDYEVK AWPSPyKDyEVKK AHAWPSPyKDYEVK AHAWPSPyKDyEVK WPSPyKDyEVKKEGS AHAWPSPyKDYEVKK AHAWPSPyKDyEVKK AWPsPyKDyEVKKEGS AWPSPyKDyEVKKEGS AWPSPyKDYEVKKEGS HAWPSPyKDyEVKKEGS AHAWPSPyKDYEVKKEGs AHAWPSPyKDyEVKKEGS AHAWPSPyKDYEVKKEGS AHAWPsPyKDyEVKKEGS				8	1		4	14	7	5	17	26		1	12		1		2			13	6
RAIG1	GPRC5A	Q8NFJ5	§350	AWPSPyKDyEVK AWPSPyKDyEVKK AHAWPSPYKDyEVK AHAWPSPyKDyEVK WPSPyKDyEVKKEGS AHAWPSPYKDyEVKK AHAWPSPyKDyEVKK AWPsPyKDyEVKKEGS AWPSPYKDyEVKKEGS AWPSPyKDyEVKKEGS HAWPSPyKDyEVKKEGS AHAWPSPYKDyEVKKEGS AHAWPSPyKDyEVKKEGS AHAWPsPYKDyEVKKEGS AHAWPsPyKDyEVKKEGS	2			7			1	13	7	3	17	24		4	11							9	1																	1
Rab3IP	RAB3IP	Q96QF0	85	SELPTQPVySSPR																			1
SDCBP2	SDCBP2	Q9H190	93	TGySLGVR							1
SLAM	SLAMF1	Q13291	§281	SLTIyAQVQKPGPLQK	1		2		2	1	1		1	1	1	1			1	1		1				1	1			2	2			2	1	1		2	1		1	1			1
SLC15A1	SLC15A1	P46059	§697	SNPyFMSGANSQK								1
SLC25A3 iso2	SLC25A3	Q00325-2	54	AVEEySCEFGSAK																										1			1					1
SLC25A3 SLC25A3 iso2	SLC25A3 SLC25A3	Q00325 Q00325-2	§196 §195	IQTQPGyANTLR																																											1
SLC25A4 SLC25A6	SLC25A4 SLC25A6	P12235 P12236	§190 §190	AAyFGVYDTAK																																		1
SLC25A5	SLC25A5	P05141	§190	AAyFGIYDTAK			1																					1		1	1							1				1	1		1
SLC25A5	SLC25A5	P05141	§194	AAYFGIyDTAK																			1						1
SLC38A2	SLC38A2	Q9HAV3	§41	SHyADVDPENQNFLLESNLGKK																																		1
SLC44A4	SLC44A4	Q53GD3	§13	DEDDEAyGKPVK											1
SLC4A1	SLC4A1	P02730	§359	YQSSPAKPDSSFyK																												1							1
SLC4A1	SLC4A1	P02730	§904	ATFDEEEGRDEyDEV																																			1							1
SYT8	SYT8	NP_612634	153	QAADLRPGGTVDPyAR												1
TFR2	TFR2	Q9UP52	23	SSQTVyQRVEGPR																													1					1
TMBIM1	TMBIM1	Q969X1	67	NyGPGHGYDGEER												1
TMBIM1	TMBIM1	Q969X1	§73	NYGPGHGyDGEER											1	1
TMC4	TMC4	Q7Z404	109	DQVVyGSGTKTDR NASRDQVVyGSGTKTDR											1	1
TMC5	TMC5	Q6UXY8	55	SNPySVASR							1								1							1
TMC5	TMC5	Q6UXY8	74	TRPDYPGSLAEPNyPR							1	1
TMC5	TMC5	Q6UXY8	83	SLSNPDySGTR							1	1			1	1			1							1
TMC5	TMC5	Q6UXY8	91	SLSNPDYsGTRSNAySAASR															1
TMC5	TMC5	Q6UXY8	110	TSPDHPTSLPEPDySEFQSHPYHR												1
TMC5	TMC5	Q6UXY8	118	TSPDHPTSLPEPDYSEFQSHPyHR							1
TMC5	TMC5	Q6UXY8	146	NPDFAGSSSSGNyAGSR QPDYPGSQRNPDFAGSSSSGNyAGSR							1	1														1
TMC5	TMC5	Q6UXY8	163	THPDHFGSLEPDyPGAQSNSDHPGPR												2
TMPRSS2	TMPRSS2	O15393	52	QYYPSPVPQyAPR							1
TMTC3	TMTC3	Q7Z332	782	HNLCVVyFEEK					1
TTYH3	TTYH3	Q9C0H2	509	AKyLATSQPRPDSSGSH											1
VIGR	GPR126	Q86SQ4	§1196	NSHTDNVSyEHSFNK												1
albumin	ALB	P02768	§108	ETyGEMADCCAK				2							1		2																		1				1
albumin	ALB	P02768	§164	YLyEIAR KYLyEIAR YLyEIARR				2								1	1				1		1									1							1		3					4	3
albumin	ALB	P02768	172	RHPyFYAPELLFFAK RHPyFYAPELLFFAKR																																										1	2
albumin	ALB	P02768	174	RHPYFyAPELLFFAK RHPYFyAPELLFFAKR																			1				1														2			1		3	2
albumin	ALB	P02768	343	DVCKNyAEAK				3																																						1
albumin	ALB	P02768	§365	RHPDySV RHPDySVV RHPDySVVLLLR							1						1				1						2					1			1											1	1
albumin	ALB	P02768	§377	TyETTLEK LAKTyETTLEK				2									1															1			1				1					1		1	1
albumin	ALB	P02768	§394	CCAAADPHECyAK				1							1		1															1
RNA processing
DDX1	DDX1	Q92499	§628	VWyHVCSSR			1
DDX3Y	DDX3Y	O15523	§103	GRSDyDGIGNR																	1
DDX48	EIF4A3	P38919	54	GIyAYGFEKPSAIQQR																	2		2																								1
Dcp1b	DCP1B	Q8IZD4	172	MLIKAKDEyTK												1
HNRPUL2	DKFZp762N1910	Q1KMD3	§743	NYYGyQGYR																																											1
HNRPUL2	DKFZp762N1910	Q1KMD3	746	NYYGYQGyR																																											1
LSm2	LSM2	Q9Y333	51	LTDIsVTDPEKyPHMLSVK																																	1
MVP	MVP	Q14764	§12	IPPyHYIHVLDQNSNVSR			2
PABP 1 PABP 3	PABPC1 PABPC3	P11940 Q9H361	§364 §364	IVATKPLyVALAQR			2																							1			1					1
PHF5A	PHF5A	Q7RTV0	51	ICDECNyGSYQGR																	1		1
ROD1	ROD1	O95758	§127	SQPVyIQYSNHR																			1
SF2	SFRS1	Q07955	§188	SHEGETAyIR	1
SF3A3	SF3A3	Q12874	§414	LHGLNINYNCEICGNyTYRGPK			1
SFRS3	SFRS3	P84103	§32	AFGyYGPLR																																											1
SRm300	SRRM2	Q9UQ35	§1049	SStPPGESyFGVSSL																	1																			1
eIF4A1 eIF4A2	EIF4A1 EIF4A2	P60842 Q14240	48 49	GIyAYGFEKPSAIQQR																	2		2																								1
hnRNP 2H9 hnRNP 2H9 iso2	HNRPH3 HNRPH3	P31942 P31942-2	§296 §281	DGMDNQGGyGSVGR																			1
hnRNP A1	HNRNPA1	P09651	§347	SSGPYGGGGQyFAKPR																	1
hnRNP A1	HNRNPA1	P09651	§366	NQGGYGGSSSSSSyGSGR																	1
hnRNP A2/B1	HNRNPA2B1	P22626	§244	GFGDGyNGYGGGPGGGNFGGSPGYGGGR																																											1
hnRNP A2/B1	HNRNPA2B1	P22626	§331	NMGGPyGGGNYGPGGSGGSGGYGGR																	1
hnRNP A2/B1	HNRNPA2B1	P22626	§336	NMGGPYGGGNyGPGGSGGSGGYGGR																	1																										1
hnRNP A3 RP11-223F20.1	HNRPA3 RP11-223F20.1	P51991 Q5T6S7	§360 §258	SSGSPyGGGYGSGGGSGGYGSR																	1
hnRNP I	PTBP1	P26599	§127	GQPIyIQFSNHK			1			1													1							1								1
vigilin	HDLBP	Q00341	§437	DLINRMDyVEINIDHKFHR																																		1
Secreted protein
DEFA1	DEFA1	P59665	67	ACyCRIPACIAGER ACyCRIPACIAGERR																						2												1
DEFA1 DEFA3	DEFA1 DEFA3	P59665 P59666	§80 §80	yGTCIYQGR						1													1			1									1
DEFA1 DEFA3	DEFA1 DEFA3	P59665 P59666	§85 §85	YGTCIyQGR RYGTCIyQGR YGTCIyQGRLWAFCC			1		1	1	1	1	1	1	1		1				1	1	2			2	1		1				1		1			2			1						1
DEFA3	DEFA3	P59666	67	DCyCRIPACIAGERR																		1	1															1
FGA FGA iso2	FGA FGA	P02671 P02671-2	127 127	GDFSSANNRDNTyNR				1
FGA FGA iso2	FGA FGA	P02671 P02671-2	§277 §277	GGSTSyGTGSETESPR				1																								1
transferrin	TF	P02787	207	FGySGAFK										1
transferrin	TF	P02787	533	LCMGSGLNLCEPNNKEGyYGYTGAFR																																		1
transferrin	TF	P02787	§536	YYGyTGAFR LCMGSGLNLCEPNNKEGYYGyTGAFR			1		1		1		1													1																				1
Transcriptional regulator
ADH1A	ADH1A	P07327	150	SQyTVVDENAVAK		1			1									1	1					1					1							1		1	1				1
ANKRD25	ANKRD25	Q63ZY3	100	HSAySYCGR																												1
APE1	APEX1	P27695	170	TAyVPNAGR																																1
ARHGEF10L	ARHGEF10L	Q9HCE6	§152	NLLyEDAHR																	1												1					1
BAP37	PHB2	Q99623	§248	MLGEALSKNPGyIK KMLGEALSKNPGyIK	1		3
CREB3L4	CREB3L4	Q8TEY5	117	ATSSPMLYEVVyEAGALER																																											1
ENO1	ENO1	P06733	§188	IGAEVyHNLK																																											1
ENO1 ENO2 ENO3	ENO1 ENO2 ENO3	P06733 P09104 P13929	§43 §43 §43	AAVPSGASTGIyEALELR			3		1					1	1					1	1		2		1	1			1	1	1							2		1							1
FLNA	FLNA	P21333	§1604	KTHIQDNHDGTyTV KTHIQDNHDGTyTVAYVPDVTGR			1	2	2		2	2	1	4		2	1		1			1	1		1	1	1				1			1					1		1
FLNA	FLNA	P21333	§2388	VHSPSGALEECYVTEIDQDKyAVR	1						1	1			1	1		1								1								2
GRF-1	GRLF1	Q9NRY4	§1087	SPWLPQDGFDPSDyAEPMDAVVKPR SVSSSPWLPQDGFDPSDyAEPMDAVVKPR KSVSSSPWLPQDGFDPSDyAEPMDAVVKPR	2							2	1	1	2	2												1	3	2			1			1		4							1
GRF-1	GRLF1	Q9NRY4	§1105	NEEENIySVPHDSTQGK			2	1	2	1	2	3	3	1	2	2	2	1	1	1	1	1	2	1	2	2			3	2	2	2	2	2	2	2	1	3	2	1	1	1	1	1	1
HDJ2	DNAJA1	P31689	52	QISQAyEVLSDAK																	1
NFkB-p105	NFKB1	P19838	§240	RLEPVVSDAIyDSKAPNASNLK																	2		1															1
PHB	PHB	P35232	§249	KLEAAEDIAyQLSR																										1								1
PRMT1 PRMT1 iso2	PRMT1 PRMT1	Q99873 Q99873-2	§299 §285	TGFSTSPESPyTHWK	1		1
PTRF	PTRF	Q6NZI2	§308	SFTPDHVVyAR KSFTPDHVVyAR	1	1				1								1	1	1	1	1	1		1		1	1	1			2		2		1			1	1	3			1		1
Rb-like 2	RBL2	Q08999	111	KsVPTVSKGTVEGNyVsLtRILK																												1
SND1	SND1	Q7KZF4	§109	EyGMIYLGK TPQGREyGMIYLGK	2		1
SND1	SND1	Q7KZF4	§908	YGDFRADDADEFGySR																	1
STAT1	STAT1	P42224	§701	GTGyIKTELISVSEVHPSR																																			1
STAT3 iso2	STAT3	P40763-2	§704	YCRPESQEHPEADPGAAPyLK YCRPESQEHPEADPGAAPyLKTK	2	2	3	2	3	2	2	2	3	1	5	3	1	3	1	1		1	1			2			4	2	3	4	3	1	1	3	1	3	3	2		2	1		1		1
STAT3 iso3 STAT3	STAT3 STAT3	NP_998827 P40763	§705 §705	YCRPESQEHPEADPGSAAPyLK YCRPESQEHPEADPGsAAPyLK YCRPESQEHPEADPGSAAPyLKT YCRPESQEHPEADPGSAAPyLKTK YCRPESQEHPEADPGsAAPyLKTK		6	4	2	2	2	3	4	5	4	5	5	4	2	4	2	1	1	4	3	2	3	2		7	3	4	5	2	2	3	2	4	5	8	4	5	4	1	2	3	2	2
STAT5A	STAT5A	P42229	§694	DGyVKPQIK AVDGyVKPQIK	1	3	1	1	1	1	1	1	1	1		2	1	1	1	1	1	1	1	1	1	1	1		1	1		1	1	1	1	1		2	2	1	1	1	1	1	1	1	1
STAT5B	STAT5B	P51692	§699	DGyVKPQIK AVDGyVKPQIK	1	3	1	1	1	1	1	1	1	1		2	1	1	1	1	1	1	1	1	1	1	1		1	1		1	1	1	1	1		2	2	1	1	1	1	1	1	1	1
STAT6	STAT6	P42226	§641	GyVPATIK																												1							1
TRXR1 TRXR1 iso3	TXNRD1 TXNRD1	Q16881 Q16881-3	§131 §230	KVVYENAyGQFIGPHR			1																							1								1
TSG101	TSG101	Q99816	§390	KTAGLSDLy																						1
UBC UBA52 ubiquitin UBB LOC388720	UBC UBA52 UBA52 UBB LOC388720	NP_066289 P62987 P62988 Q5U5U6 XP_371330	439 59 §59 59 59	TLSDyNIQK TLSDyNIQKESTLHLVLR																																											2
ZBTB7B	ZBTB7B	O15156	471	RRKDDAPPHyPPPSTAAASPAGLDLSNGHLDTFR																						1
cofilin 2	CFL2	Q9Y281	§85	YALyDATYETK																			1										1								1						1
Ubiquitin conjugating system
ETEA	UBXD8	Q96CS3	§79	IySYVVSRPQPR																	1
FBXO24	FBXO24	O75426	136	APLLAHGyR						1																									1
RFFL	RFFL	Q8WZ73	§34	MQAYSNPGySSFPSPTGLEPSCK																																		1
UBE1	UBE1	P22314	§55	NGSEADIDEGLySR																													1
UBE1	UBE1	P22314	560	VGPDTERIyDDDFFQNLDGVANALDNVDAR																													1
UBE1	UBE1	P22314	873	AENyDIPSADRHK																													1
UBE2F	NCE2	Q969M7	§179	NKVDDyIKR																																			1
ZNF598	ZNF598	Q86UK7	§306	RNEGVVGGEDyEEVDRYSR																													1
Vesicle protein
AP1G1	AP1G1	O43747	573	AVEYNALFKKyDHMRSALLER								1
CLTC	CLTC	Q00610	§633	ALEHFTDLyDIKR		1	1												1			1				1														1		1	1
CLTC	CLTC	Q00610	§898	FLRENPyYDSR	1	2	1			2		1			2						2		2										1					1		1					1
CLTC	CLTC	Q00610	§899	FLRENPYyDSR																1
CLTC	CLTC	Q00610	§1210	CYDEKMyDAAK																									1	1
CLTC	CLTC	Q00610	1217	LLyNNVSNFGR																			1
CLTC	CLTC	Q00610	§1486	TSIDAyDNFDNISLAQR																										1
HEP-COP	COPA	P53621	§249	GHyNNVSCAVFHPR		2
LAPTM4A	LAPTM4A	Q15012	§230	MPEKEPPPPyLPA											1
SNX27	SNX27	Q96L92	75	SINGELyAPLQHV SINGELyAPLQHVSAVLPGGAADR																	1		1
SYP	SYP	P08247	§81	LHQVyFDAPTCR																																			1
VPS35	VPS35	Q96QK1	§507	SEDPDQQyLILNTAR																										1
VPS4A	VPS4A	Q9UN37	73	AEKLKDyLR			1
Unknown function
ACTB ACTG1	ACTB ACTG1	P60709 P63261	§166 §166	TTGIVMDSGDGVTHTVPIyEGYALPHAILR			1
ACTB ACTG1	ACTB ACTG1	P60709 P63261	§198 §198	GySFTTTAER ILTERGySFTTTAER						1											1		1			1					1								1		2						2
ACTB ACTG1	ACTB ACTG1	P60709 P63261	§294 §294	DLyANTVLSGGTTMYPGIADR KDLyANTVLSGGTTMYPGIADR CDVDIRKDLyANTVLSGGTTMYPGIADR			4		1		2	1			1					1						1				3								4	1		1	1				1	2
ACTB ACTG1	ACTB ACTG1	P60709 P63261	306 306	KDLYANTVLSGGTTMyPGIADR																																											1
ANXA8	ANXA8L2	P13928	31	SSSHFNPDPDAETLyK	1
C5orf32	C5orf32	Q9H1C7	§64	TTVyVVEDQR TTVyVVEDQRR												1			1
C7orf28A	C7orf28B	O95766	380	FIyFNHMNLAEK			1
C7orf28A	C7orf28B	O95766	§437	AMSDyWVVGK			2
CASKIN2	CASKIN2	Q8WXE0	§253	NTyNQTALDIVNQFTTSQASR			1																							1								1
CRIP1	CRIP1	P50238	§11	CNKEVyFAER																																			1
FCHO2 FCHO2 iso2	FCHO2 FCHO2	Q0JRZ9 Q0JRZ9-2	§22 §22	NSGFDVLyHNMK	1
FKSG10	GSDMDC1	P57764	§158	SRGDNVyVVTEVLQTQK SRGDNVyVVTEVLQTQKEVEVTR			2
FLJ10769	FLJ10769	Q9NVF5	§85	IGVVGGCQEyTGAPYFAAISALK		1	1									1											1	1	3	4	1							2	1
HSP90AB2P	HSP90AB2P	Q58FF8	§260	SIyYITGESK	1		1								1
HSPA12A	HSPA12A	O43301	§21	ETAPTSAySSPAR																												1
IFIT5	IFIT5	Q13325	250	LQDVHAEAEGEKYIEEILDQISSQPyVLR			1
IGL@	IGL@	Q6GMX3	215	SySCQVTHEGSTVEK				2							1		1
KIAA1217	KIAA1217	Q5T5P2	§244	NVyYELNDVR		1								1
KIAA1217	KIAA1217	Q5T5P2	§393	NEGFyADPYLYHEGR NIAMYRNEGFyADPYLYHEGR																	1		1
KLHDC10	KLHDC10	Q6PID8	149	DGyMPR																												1
LOC120364	LOC120364	XP_001718736	309	NQGGYGGSSSSSSyGSGR																	1
LOC144100	PLEKHA7	Q6IQ23	§656	SADDTyLQLKK																																		1
LOC644950	LOC644950	XP_001717276	29	yRPGTVALR																																											1
LOC646048	LOC646048	XP_001718489	242	DSyVGEDAQSKR																												1							1
LOC91431	LOC91431	Q6ZU11	287	tKLyLKLSR																										1
MGC14839	C11orf52	Q96A22	§78	SPGLMSEDSNLHyADIQVCSRPHAR																1
MGC14839	C11orf52	Q96A22	§103	HVHLENATEyATLRFPQATPR																																		2
MGC32065	SH3PX3	Q8WV41	§264	SYISYKLTPtHAASPVyRRYK			1
MGC4859	MGC4859	A4D111	90	MKEIAEAyLGK			1
Meg-3	FAM129B	Q96TA1	§469	KYDyDSSSVR			1
S100A8	S100A8	P05109	45	LLETECPQyIR KLLETECPQyIR																			1
Similar to L-lactate dehydrogenase LDHAL6B	Similar to L-lactate dehydrogenase LDHAL6B	IPI00748298 Q9BYZ2	145 194	LIIVSNPVDILTyVAWK			1
TIPRL	TIPRL	O75663	§209	LYHEADKTyMLR			1
ZFYVE19	ZFYVE19	Q96K21	3	MNyDsQQPPLPPLPyA															1
ZFYVE19	ZFYVE19	Q96K21	15	MNyDsQQPPLPPLPyA															1
Translation
QARS	QARS	P47897	§491	LNLHyAVVSK	1
RPS10	RPS10	P46783	§12	AIyELLFK IAIyELLFK			2																						1									2
RPS25	RPS25	P62851	55	FDKATyDKLCK LFDKATyDKLCK																																		2
RPS27 RPS27L	RPS27 RPS27L	P42677 Q71UM5	§31 §31	LVQSPNSyFMDVK															2	1	1	1							1	1								1		1		1	1
RPS2 LOC645018	RPS2 RPS2P20	P15880 XP_935271	§133 §120	AFVAIGDyNGHVGLGVK																										1
RPSA LOC387867	RPSA RPSAP12	P08865 XP_370697	§138 §139	ADHQPLTEASyVNLPTIALCNTDSPLR																									1
TARS	TARS	P26639	§298	IyGISFPDPK																										1
eEF1A-1 eEF1A-2 eEF1AL3	CCR5 EEF1A2 eEF1AL3	P68104 Q05639 Q5VTE0	§29 §29 §29	STTTGHLIyK	1		1	1	1			1			1	1	1		1		1	1	1									1	1					1		1					1
eEF1A-1 eEF1A-2 eEF1AL3	CCR5 EEF1A2 eEF1AL3	P68104 Q05639 Q5VTE0	§141 §141 §141	EHALLAyTLGVK			1		1	1	1					1	1			1		1	1				2	1	1	2	1			1					1		1	2			1		1
eEF1A-1 eEF1AL3	CCR5 eEF1AL3	P68104 Q5VTE0	177 177	YEEIVKEVSTyIK																													1
eIF2A	EIF2S1	P05198	81	GyIDLSK VDKEKGyIDLSK			2
eIF2A	EIF2S1	P05198	149	YKRPGYGAyDAFK TAWVFDDKYKRPGYGAyDAFK			2
eIF3-alpha	EIF3J	O75822	246	ATMKDDLADYGGyDGGYVQDyEDFM																																									1
eIF3-alpha	EIF3J	O75822	250	ATMKDDLADYGGYDGGyVQDyEDFM
eIF3-alpha	EIF3J	O75822	254	ATMKDDLADYGGYDGGyVQDyEDFM ATMKDDLADYGGyDGGYVQDyEDFM																																									1
eIF3-beta	EIF3I	Q13347	§308	SYSSGGEDGyVR																													1
eIF3-eta	EIF3B	P55884	§525	NGDyLCVK			1
