# Supplementary material for: Survey of Tyrosine Kinase Signaling Reveals ROS Kinase Fusions in Human Cholangiocarcinoma
Source: PLoS One. 2011 Jan 6;6(1):e15640. doi: 10.1371/journal.pone.0015640 (PMC3017127; doi:10.1371/journal.pone.0015640)
Supplement: Table S2 — Total number of tyrosine phosphopeptides per protein identified by LC-MS/MS in cholangiocarcinoma patient samples, which is normalized against the number of total peptides from GSK3A (set to 100). (XLS) [file pone.0015640.s004.xls]

## Sheet: Total
Supplemental table 2
Total number of phosphopeptides per protein identified by LC-MS/MS in cholangiocarcinoma samples, which is normalized against the number of total peptides from GSK3A (100)
Hugo Name	Protein Type	TC23	TC24	TC03	TC33	TC08	TC12	TC16	TC20	TC22	TC39	TC45	TC56	TC67	TC65	TC80	TC81	TC82	TC83	TC84	TC85	TC86	TC87	TC88	NC23	NC24	NC03A	NC03B	NC33	NC16	NC20	NC22	NC08	NC45	NC56	NC67	NC81	NC82	NC83A	NC83B	NC85	NC86	NC88A	NC88B
SORBS2	Adaptor/scaffold	0	0	0	0	0	14.2857	0	0	0	0	0	0	0	0	0	0	0	0	0	0	0	0	0	0	0	0	0	0	0	0	0	0	0	0	0	0	0	0	0	0	0	0	0
YWHAB	Adaptor/scaffold	0	0	0	0	0	0	0	0	0	0	0	0	0	0	0	0	0	0	0	0	0	0	0	0	0	0	0	0	0	0	0	0	0	0	0	0	0	0	0	0	0	0	28.5714
YWHAH	Adaptor/scaffold	0	0	0	0	0	0	0	0	0	0	0	0	0	0	0	0	0	0	0	0	0	0	0	0	0	0	0	20	0	0	0	0	0	0	0	0	0	0	0	0	0	0	14.2857
YWHAG	Adaptor/scaffold	0	0	0	0	0	0	0	0	0	0	0	0	0	0	0	0	0	0	0	0	0	0	0	0	0	0	0	20	0	0	0	0	0	0	0	0	0	0	0	0	0	0	14.2857
SFN	Adaptor/scaffold	0	0	0	0	0	0	0	0	0	0	0	0	0	0	0	0	0	0	0	0	0	0	0	0	0	0	0	20	0	0	0	0	0	0	0	0	0	0	0	0	0	0	0
YWHAQ	Adaptor/scaffold	0	0	0	0	0	0	0	0	0	0	0	0	0	0	0	0	14.2857	0	12.5	0	0	0	0	0	0	0	0	0	0	0	0	0	0	0	0	0	0	0	0	0	0	0	14.2857
YWHAZ	Adaptor/scaffold	0	0	0	0	0	0	0	0	0	0	0	0	0	0	0	0	0	0	0	0	0	0	0	0	0	0	0	20	0	0	0	0	0	0	0	0	0	0	0	0	0	0	14.2857
AHNAK2	Adaptor/scaffold	12.5	0	0	0	0	0	0	0	0	12.5	0	0	0	0	0	0	0	0	0	0	0	0	0	0	0	0	0	0	0	0	0	0	0	0	0	0	0	0	0	0	0	0	0
PDCD6IP	Adaptor/scaffold	0	0	0	0	0	0	0	0	0	0	0	0	0	0	0	0	0	0	12.5	0	0	7.69231	0	0	0	0	0	0	0	0	0	0	0	0	0	0	0	0	0	0	0	0	0
ANK1	Adaptor/scaffold	0	0	0	0	0	0	0	0	0	0	0	0	0	0	0	0	0	0	0	0	0	0	0	0	0	0	0	0	0	0	0	0	0	0	4.16667	0	0	0	0	0	0	16.6667	0
ANK3	Adaptor/scaffold	0	0	16.6667	0	0	0	0	0	0	0	0	0	0	0	0	0	0	0	0	0	0	7.69231	0	0	0	0	0	0	0	0	0	0	0	0	0	10	0	0	0	0	0	0	0
AP1B1	Adaptor/scaffold	0	0	0	0	0	0	0	0	0	0	0	0	0	0	0	0	0	0	0	0	0	0	0	0	0	0	0	0	0	0	0	0	20	0	0	0	0	0	0	0	0	0	0
BAIAP2L2	Adaptor/scaffold	0	0	0	0	0	0	0	0	0	0	0	4	0	0	11.1111	0	0	0	0	0	0	0	0	0	0	0	0	0	0	0	0	0	0	0	0	0	0	0	0	0	0	0	0
PIK3AP1	Adaptor/scaffold	0	0	0	0	0	0	0	0	0	0	0	0	0	0	0	0	0	0	12.5	0	0	0	0	0	0	0	0	0	0	0	0	0	0	0	0	0	0	0	0	0	0	0	0
BCAR3	Adaptor/scaffold	0	0	0	0	0	0	0	0	0	0	0	0	0	0	0	0	0	0	0	0	0	0	0	0	0	0	0	0	0	0	0	0	0	0	0	0	14.2857	0	0	0	0	0	0
CAV1	Adaptor/scaffold	0	0	0	0	0	0	0	0	0	0	0	0	0	0	0	0	0	0	0	0	0	0	0	0	0	0	0	20	0	0	0	0	0	0	8.33333	0	0	0	0	0	0	0	0
CBLB	Adaptor/scaffold	0	0	0	0	0	0	0	0	0	0	0	0	0	0	0	0	0	0	0	0	0	0	0	0	0	0	0	20	0	0	0	0	0	0	0	0	0	0	0	0	0	0	0
CRKL	Adaptor/scaffold	25	0	16.6667	16.6667	6.89655	0	5	0	0	0	3.0303	0	0	20	0	0	0	0	0	0	0	7.69231	0	0	0	0	0	40	0	0	0	0	0	5.55556	16.6667	0	0	0	0	0	0	0	0
CTNND1	Adaptor/scaffold	12.5	0	0	33.3333	0	100	0	5.55556	0	0	3.0303	4	0	0	33.3333	0	185.714	0	87.5	0	0	7.69231	9.09091	33.3333	0	12.5	0	20	35.2941	12.5	14.2857	0	0	22.2222	4.16667	0	42.8571	0	0	0	0	0	0
DLG1	Adaptor/scaffold	0	0	0	0	0	0	0	0	0	0	0	0	0	0	0	0	0	0	12.5	0	0	0	0	0	0	0	0	0	0	0	0	0	0	0	0	0	0	0	0	0	0	0	0
DLG3	Adaptor/scaffold	0	0	0	0	0	0	0	0	8.33333	0	3.0303	0	0	0	0	0	0	0	0	0	0	0	0	0	0	0	0	0	0	0	14.2857	10	0	0	4.16667	0	0	0	0	0	0	0	0
DOK1	Adaptor/scaffold	0	0	0	0	0	0	0	0	0	0	0	0	0	0	0	0	14.2857	0	0	0	0	0	0	0	0	0	0	20	0	0	14.2857	0	0	0	4.16667	0	0	0	0	0	0	0	0
DOK2	Adaptor/scaffold	0	0	0	0	0	0	0	0	0	0	0	0	0	0	0	0	0	0	0	0	0	0	0	0	0	0	0	20	0	0	0	0	0	0	0	0	0	0	0	0	0	0	0
EVPL	Adaptor/scaffold	0	0	0	0	0	0	0	0	0	0	0	4	0	0	0	0	0	0	0	0	0	0	0	0	0	0	0	0	0	0	0	0	0	0	0	0	0	0	0	0	0	0	0
EPB41L1	Adaptor/scaffold	0	0	0	0	0	0	0	0	16.6667	0	3.0303	0	0	0	0	0	14.2857	0	0	0	0	0	0	0	0	0	0	0	0	0	0	0	0	0	0	0	0	0	0	0	0	0	0
EPS8	Adaptor/scaffold	0	0	0	33.3333	3.44828	0	10	11.1111	8.33333	6.25	6.06061	24	0	0	11.1111	0	0	0	0	0	0	15.3846	0	0	0	12.5	0	0	0	0	0	0	0	2.77778	0	0	0	0	0	0	0	0	0
EPS8L1	Adaptor/scaffold	0	0	0	0	0	0	5	22.2222	0	0	0	4	0	20	11.1111	0	0	0	0	0	0	0	0	0	0	0	0	0	0	0	0	0	0	0	0	0	0	0	0	0	0	0	0
FGB	Adaptor/scaffold	0	0	0	0	0	0	0	0	0	6.25	0	0	0	0	0	0	0	0	0	0	0	0	0	0	0	0	0	0	0	0	0	0	0	0	0	0	0	0	0	0	0	0	0
GAB1	Adaptor/scaffold	12.5	0	0	0	0	0	0	0	8.33333	0	0	0	0	0	0	0	0	0	0	0	0	0	9.09091	0	0	0	0	20	5.88235	0	14.2857	10	20	0	12.5	0	0	0	0	0	0	0	0
GRASP	Adaptor/scaffold	0	0	0	0	0	0	0	0	0	0	0	0	0	0	0	0	0	0	0	0	0	0	0	0	0	0	0	0	0	0	0	0	0	2.77778	0	0	0	0	0	0	0	0	0
GRB10	Adaptor/scaffold	0	0	16.6667	0	0	0	0	0	0	0	0	0	0	0	0	0	0	0	0	0	0	0	0	0	0	0	0	0	0	0	0	0	0	0	0	0	0	0	0	0	0	0	0
GRB7	Adaptor/scaffold	12.5	0	16.6667	0	3.44828	0	0	5.55556	0	0	6.06061	4	0	0	0	0	0	0	0	0	0	7.69231	0	0	0	0	0	0	0	0	0	0	0	0	0	0	0	0	0	0	0	0	0
HGS	Adaptor/scaffold	12.5	9.09091	16.6667	0	3.44828	14.2857	0	5.55556	8.33333	0	3.0303	4	4.34783	20	11.1111	12.5	0	6.25	12.5	12.5	0	0	0	0	7.69231	0	20	0	5.88235	0	0	10	0	2.77778	4.16667	10	14.2857	8.33333	10	0	7.14286	0	0
IRS1	Adaptor/scaffold	12.5	0	0	0	3.44828	0	0	0	0	0	0	0	0	0	0	0	0	0	0	0	0	0	0	0	23.0769	25	40	20	0	0	0	10	0	27.7778	12.5	0	0	0	0	0	0	0	0
IRS2	Adaptor/scaffold	12.5	0	0	0	0	0	0	0	0	0	0	0	0	0	0	12.5	0	0	0	0	0	0	0	33.3333	38.4615	50	0	0	29.4118	0	0	10	0	8.33333	4.16667	0	0	16.6667	20	0	0	0	0
BAIAP2L1	Adaptor/scaffold	0	0	0	0	0	0	5	0	0	0	0	24	0	0	22.2222	0	0	0	0	0	0	15.3846	0	0	0	0	0	0	0	0	0	0	0	0	0	0	0	0	0	0	0	0	0
ITSN2	Adaptor/scaffold	0	0	0	0	0	0	0	0	0	0	0	0	0	0	0	0	0	0	0	0	0	0	9.09091	0	0	0	0	0	0	0	0	0	0	0	0	0	0	0	0	0	0	0	0
PDLIM5	Adaptor/scaffold	12.5	0	0	16.6667	0	0	0	0	0	0	0	4	0	0	0	0	0	0	0	0	0	0	0	0	0	0	0	0	5.88235	0	0	0	0	0	0	0	0	0	0	0	0	0	0
LMO7	Adaptor/scaffold	50	0	66.6667	0	0	0	0	5.55556	0	0	0	0	0	0	0	0	0	0	0	0	0	0	0	0	0	0	0	0	0	0	0	0	0	0	0	0	0	0	0	0	0	0	0
C12orf9	Adaptor/scaffold	0	0	0	0	0	0	0	0	0	0	0	0	0	0	0	0	0	0	12.5	0	0	0	0	0	0	0	0	0	0	0	0	0	0	0	0	0	0	0	0	0	0	0	0
MPP5	Adaptor/scaffold	0	0	0	0	0	14.2857	0	0	0	0	0	0	0	0	0	0	14.2857	0	0	0	0	0	0	0	0	0	0	0	0	0	0	0	0	2.77778	0	0	0	0	0	0	0	0	0
NBEAL2	Adaptor/scaffold	0	0	0	0	0	0	0	0	0	0	0	4	0	0	0	0	0	0	0	0	0	0	0	0	0	0	0	0	0	0	0	0	0	0	0	0	0	0	0	0	0	0	0
NCK1	Adaptor/scaffold	0	0	0	0	0	0	0	0	0	0	0	0	0	0	0	0	0	0	0	0	0	0	0	0	0	0	0	0	5.88235	0	0	0	0	19.4444	12.5	0	0	0	0	0	0	0	0
NCK2	Adaptor/scaffold	0	0	0	0	0	0	0	0	0	0	0	0	0	0	0	0	0	0	12.5	0	0	0	0	0	0	0	0	0	0	0	0	0	0	0	0	0	0	0	0	0	0	0	0
NRAP	Adaptor/scaffold	0	0	16.6667	0	0	0	0	0	0	0	0	0	0	0	0	0	0	0	0	0	0	0	0	0	0	0	0	0	0	0	0	0	0	0	0	0	0	0	0	0	0	0	0
WASL	Adaptor/scaffold	0	0	0	0	0	0	0	0	0	0	0	0	0	0	0	0	0	0	0	0	0	0	0	0	0	12.5	0	0	0	0	0	0	0	0	0	0	0	0	0	0	0	0	0
PAG1	Adaptor/scaffold	0	0	0	0	0	0	0	0	0	0	0	0	0	0	0	0	0	0	0	0	0	0	0	0	0	0	0	0	0	0	0	0	0	0	4.16667	0	0	0	0	0	0	0	0
PARD3B	Adaptor/scaffold	0	0	0	0	0	0	0	0	0	0	0	0	0	0	0	0	0	0	0	0	0	0	0	0	0	0	0	0	0	0	0	0	0	2.77778	0	0	0	0	0	0	0	0	0
PDZK1IP1	Adaptor/scaffold	0	0	0	0	3.44828	0	10	0	8.33333	6.25	3.0303	4	0	0	0	0	0	0	12.5	0	0	0	0	0	0	0	0	0	0	0	0	0	0	0	0	0	0	0	0	0	0	0	0
PXN	Adaptor/scaffold	25	18.1818	0	66.6667	6.89655	100	0	11.1111	8.33333	0	6.06061	8	13.0435	60	0	12.5	71.4286	12.5	37.5	0	0	15.3846	0	0	7.69231	12.5	20	80	29.4118	25	14.2857	30	20	8.33333	25	10	42.8571	8.33333	10	16.6667	0	0	0
MPZL1	Adaptor/scaffold	0	0	0	0	0	0	0	0	8.33333	0	0	4	0	0	0	0	0	0	0	0	0	0	0	0	0	0	0	20	0	0	14.2857	0	0	0	0	0	0	0	0	0	0	0	0
SKAP2	Adaptor/scaffold	12.5	0	16.6667	0	3.44828	14.2857	0	0	8.33333	0	0	0	4.34783	0	0	0	14.2857	0	12.5	0	0	7.69231	0	0	7.69231	12.5	0	0	5.88235	0	14.2857	10	0	11.1111	0	10	0	0	0	0	7.14286	0	14.2857
RAPH1	Adaptor/scaffold	0	0	0	0	0	0	0	0	0	0	0	0	0	0	0	0	14.2857	0	0	0	0	0	0	0	0	0	0	0	0	0	0	0	0	0	0	0	0	0	0	0	0	0	0
REPS2	Adaptor/scaffold	0	0	0	0	0	0	0	0	0	0	0	0	0	0	0	0	0	0	0	0	0	0	0	0	0	0	0	20	0	0	0	0	0	0	0	0	0	0	0	0	0	0	0
SH2B1	Adaptor/scaffold	25	0	16.6667	0	0	0	0	0	0	0	0	0	0	0	0	0	0	0	0	0	0	0	0	0	0	0	0	0	0	0	0	0	0	0	0	0	0	0	0	0	0	0	0
SHANK3	Adaptor/scaffold	0	0	0	0	0	0	0	0	0	0	0	0	0	0	0	0	0	6.25	0	0	0	0	0	0	0	0	0	0	0	0	0	0	0	8.33333	4.16667	0	0	8.33333	0	0	0	0	0
SHB	Adaptor/scaffold	0	0	0	0	6.89655	14.2857	0	0	0	0	0	0	0	0	0	0	0	0	0	0	0	0	0	0	0	0	0	0	11.7647	0	0	0	0	0	0	0	0	0	0	0	0	0	0
SHC1	Adaptor/scaffold	25	0	16.6667	0	3.44828	28.5714	5	5.55556	16.6667	0	3.0303	0	0	0	0	0	0	0	12.5	0	0	0	0	0	0	0	0	0	0	0	0	20	0	2.77778	8.33333	10	0	0	0	0	0	0	0
FYB	Adaptor/scaffold	0	0	0	0	0	0	0	0	0	0	0	0	0	0	0	0	0	0	0	0	0	0	0	0	0	0	0	0	0	0	14.2857	0	0	0	4.16667	0	0	0	0	0	0	0	0
SPRY1	Adaptor/scaffold	0	0	0	0	0	0	0	0	0	0	0	0	0	0	0	0	0	0	0	0	0	0	0	0	0	0	0	0	0	0	0	0	0	0	4.16667	0	0	0	0	0	0	0	0
SPTAN1	Adaptor/scaffold	12.5	0	16.6667	0	3.44828	0	0	0	0	6.25	0	4	0	0	0	0	28.5714	0	0	0	0	0	0	0	0	12.5	0	0	17.6471	0	0	0	0	5.55556	0	10	0	0	0	0	0	0	0
SDCBP	Adaptor/scaffold	0	0	16.6667	0	0	0	10	0	8.33333	12.5	6.06061	0	0	0	0	0	0	0	0	0	0	15.3846	9.09091	0	0	0	0	0	0	0	0	0	0	0	0	0	0	0	0	0	0	0	0
TNS1	Adaptor/scaffold	37.5	0	16.6667	66.6667	6.89655	42.8571	5	5.55556	16.6667	0	6.06061	0	8.69565	0	11.1111	50	42.8571	25	75	0	20	7.69231	0	0	7.69231	25	0	140	23.5294	12.5	14.2857	20	0	13.8889	45.8333	10	28.5714	8.33333	10	0	0	0	14.2857
TRIP6	Adaptor/scaffold	0	0	0	0	0	0	0	0	0	0	0	0	0	0	0	0	0	0	0	0	0	0	0	0	0	0	0	0	5.88235	0	0	0	0	0	0	0	0	0	0	0	0	0	0
TJP1	Adaptor/scaffold	0	0	0	0	0	0	0	0	0	0	0	0	0	0	0	0	0	0	0	0	0	0	0	0	0	0	0	0	11.7647	0	0	0	0	0	0	0	0	0	0	0	0	0	0
TJP2	Adaptor/scaffold	0	0	0	0	0	0	0	0	0	0	0	0	0	0	0	0	14.2857	0	12.5	0	0	0	0	0	0	0	0	0	11.7647	0	0	0	0	2.77778	0	0	0	0	0	0	0	0	0
ITGA3	Adhesion or extracellular matrix protein	0	0	0	0	0	0	0	0	0	0	0	4	0	0	0	0	0	0	0	0	0	0	0	0	0	0	0	0	0	0	0	0	0	0	0	0	0	0	0	0	0	0	0
APOE	Adhesion or extracellular matrix protein	0	0	0	0	0	0	0	0	0	0	0	0	0	0	0	0	0	0	0	0	0	0	0	0	0	0	0	0	0	0	0	0	0	0	0	0	14.2857	0	0	0	0	0	0
CDH5	Adhesion or extracellular matrix protein	0	0	0	0	0	0	0	0	0	0	0	0	0	0	0	0	14.2857	0	0	0	0	0	0	0	0	0	0	0	0	0	0	0	0	0	8.33333	0	0	0	0	0	0	0	0
CLDN18	Adhesion or extracellular matrix protein	0	81.8182	0	0	0	0	40	0	0	0	57.5758	44	0	0	44.4444	0	0	0	0	0	0	7.69231	0	0	0	0	0	0	0	0	0	0	0	0	0	0	0	0	0	0	0	0	0
DSP	Adhesion or extracellular matrix protein	12.5	0	16.6667	0	0	0	0	38.8889	0	0	3.0303	0	0	0	0	0	0	0	0	0	0	0	0	0	0	0	0	0	0	0	0	10	0	0	0	10	0	0	0	0	0	0	0
ERBB2IP	Adhesion or extracellular matrix protein	0	0	0	0	0	0	0	0	0	0	0	0	0	0	0	0	14.2857	0	0	0	0	0	0	0	0	0	0	0	0	0	0	0	0	0	0	0	0	0	0	0	0	0	0
F11R	Adhesion or extracellular matrix protein	0	9.09091	0	16.6667	0	28.5714	0	5.55556	0	0	6.06061	8	0	0	11.1111	0	28.5714	12.5	25	0	0	7.69231	0	0	0	0	0	0	11.7647	0	0	0	0	2.77778	0	0	0	0	10	0	0	0	0
FGG	Adhesion or extracellular matrix protein	0	0	0	16.6667	0	0	0	0	0	12.5	0	0	4.34783	0	0	0	0	0	0	0	0	0	0	0	0	0	0	20	0	0	14.2857	0	0	0	0	0	0	0	0	0	0	16.6667	0
LGALS9	Adhesion or extracellular matrix protein	0	0	16.6667	0	0	0	0	0	0	0	0	0	0	0	0	0	0	0	0	0	0	0	0	0	0	0	0	0	0	0	0	0	0	0	0	0	0	0	0	0	0	0	0
HP	Adhesion or extracellular matrix protein	0	0	0	16.6667	0	0	0	0	0	0	0	0	0	0	0	0	0	0	0	0	0	0	0	0	0	12.5	0	0	0	0	0	0	0	2.77778	0	0	0	0	0	0	0	0	14.2857
HPR	Adhesion or extracellular matrix protein	0	0	0	16.6667	0	0	0	0	0	0	0	0	0	0	0	0	0	0	0	0	0	0	0	0	0	12.5	0	0	0	0	0	0	0	2.77778	0	0	0	0	0	0	0	0	0
ITGB1	Adhesion or extracellular matrix protein	0	0	0	0	0	0	0	5.55556	8.33333	0	6.06061	8	0	0	33.3333	12.5	14.2857	18.75	0	0	0	15.3846	0	0	0	0	0	0	0	0	0	0	0	0	0	0	0	0	0	0	0	0	0
ITGB4	Adhesion or extracellular matrix protein	12.5	9.09091	0	0	0	14.2857	0	5.55556	8.33333	0	3.0303	8	0	0	0	0	42.8571	0	25	0	0	0	9.09091	0	0	0	0	0	0	0	0	0	0	0	0	0	0	0	0	0	0	0	0
KIRREL	Adhesion or extracellular matrix protein	0	0	0	0	0	0	0	0	0	0	0	0	0	0	0	0	42.8571	0	0	0	0	0	0	0	0	0	0	0	0	0	0	0	0	0	0	0	0	0	0	0	0	0	0
MICALL2	Adhesion or extracellular matrix protein	0	0	0	0	3.44828	0	0	5.55556	0	0	0	4	0	0	0	0	0	0	0	0	0	0	0	0	0	12.5	0	0	0	0	0	0	0	0	0	0	0	0	0	0	0	0	0
MUC1	Adhesion or extracellular matrix protein	62.5	0	0	83.3333	6.89655	0	185	138.889	75	6.25	51.5152	76	0	60	122.222	0	0	0	12.5	0	0	76.9231	9.09091	0	0	0	0	0	11.7647	0	0	0	0	0	8.33333	0	0	0	0	0	0	0	0
MUC13	Adhesion or extracellular matrix protein	0	0	0	0	0	0	20	0	0	0	9.09091	0	0	0	0	0	0	6.25	0	0	0	0	9.09091	0	0	0	0	0	0	0	0	0	0	0	0	0	0	0	0	0	0	0	0
PCDH1	Adhesion or extracellular matrix protein	0	0	0	0	0	0	0	0	0	0	0	0	0	0	11.1111	0	0	0	0	0	0	0	0	0	0	0	0	0	0	0	0	0	0	0	0	0	0	0	0	0	0	0	0
PCDH9	Adhesion or extracellular matrix protein	0	0	16.6667	0	0	0	0	0	0	0	0	0	0	0	0	0	0	0	0	0	0	0	0	0	0	0	0	0	0	0	0	0	0	0	0	0	0	0	0	0	0	0	0
PCDHB14	Adhesion or extracellular matrix protein	0	0	0	0	0	0	0	0	0	0	0	0	4.34783	0	0	0	0	0	0	0	0	0	0	0	0	0	0	0	0	0	0	0	0	0	0	0	0	0	0	0	0	0	0
PECAM1	Adhesion or extracellular matrix protein	0	0	0	16.6667	0	14.2857	0	0	0	0	0	0	4.34783	0	0	0	0	0	0	0	0	0	0	0	0	0	0	60	0	0	0	0	0	0	0	0	0	0	0	0	0	0	0
PKP2	Adhesion or extracellular matrix protein	0	0	0	0	0	14.2857	0	0	0	0	0	4	0	0	0	0	28.5714	0	12.5	0	0	0	0	0	0	0	0	0	0	0	0	10	0	2.77778	0	0	0	0	0	0	0	0	0
PKP3	Adhesion or extracellular matrix protein	12.5	0	0	0	0	0	0	16.6667	0	0	3.0303	0	0	0	0	0	28.5714	0	50	0	0	0	0	0	0	0	0	0	0	0	0	0	0	0	0	10	0	0	0	0	0	0	0
PKP4	Adhesion or extracellular matrix protein	0	0	0	0	0	0	0	0	0	0	0	0	0	0	11.1111	0	85.7143	0	50	0	0	0	0	0	0	0	0	0	5.88235	0	0	0	0	5.55556	0	0	0	0	0	0	0	0	0
RAPSN	Adhesion or extracellular matrix protein	0	0	0	0	0	0	0	0	0	0	0	0	0	0	0	0	0	0	0	0	0	0	0	0	0	0	0	0	0	12.5	0	0	0	0	0	0	0	0	0	0	0	0	0
RBP4	Adhesion or extracellular matrix protein	0	0	0	0	0	0	0	0	0	0	0	0	0	0	0	0	0	0	0	0	0	0	0	0	0	0	0	0	5.88235	0	0	0	0	0	0	0	0	0	0	0	0	0	0
ARHGDIA	Adhesion or extracellular matrix protein	0	0	16.6667	16.6667	0	0	0	0	0	0	0	0	0	0	0	0	0	0	12.5	0	0	0	0	0	0	0	0	0	0	0	0	10	0	0	0	10	0	0	10	0	0	0	0
SCRIB	Adhesion or extracellular matrix protein	0	0	0	0	0	0	0	0	0	0	0	0	0	0	0	0	0	0	12.5	0	0	0	0	0	0	0	0	0	0	0	0	0	0	0	0	0	0	0	0	0	0	0	0
SIGLEC11	Adhesion or extracellular matrix protein	0	0	0	16.6667	0	0	0	0	0	0	0	0	0	0	0	0	0	0	0	0	0	0	0	0	0	0	0	0	0	0	0	0	0	0	0	0	0	0	0	0	0	0	0
SIGLEC5	Adhesion or extracellular matrix protein	0	0	0	16.6667	0	0	0	0	0	0	0	0	0	0	0	0	0	0	0	0	0	0	0	0	0	0	0	0	0	0	0	0	0	0	0	0	0	0	0	0	0	0	0
SORBS1	Adhesion or extracellular matrix protein	0	0	0	0	0	0	0	0	0	0	0	0	0	0	0	0	0	0	0	0	0	0	0	0	0	0	0	0	0	0	0	0	0	0	0	0	14.2857	0	0	0	0	0	0
SDC4	Adhesion or extracellular matrix protein	0	0	0	0	0	0	0	0	0	0	3.0303	4	0	0	11.1111	0	0	0	0	0	0	7.69231	0	0	0	0	0	0	0	0	0	0	0	0	0	0	0	0	0	0	0	0	0
TMEM123	Adhesion or extracellular matrix protein	0	0	0	0	0	0	0	5.55556	0	0	0	0	0	0	0	0	0	0	0	0	0	0	0	0	0	0	0	0	0	0	0	0	0	0	0	10	0	0	0	0	0	0	0
URP2	Adhesion or extracellular matrix protein	0	0	0	16.6667	0	0	0	0	0	0	0	0	0	0	0	0	0	0	12.5	0	0	0	0	0	0	0	0	0	5.88235	0	0	0	0	2.77778	4.16667	0	0	0	0	0	0	0	0
VCL	Adhesion or extracellular matrix protein	12.5	18.1818	33.3333	16.6667	6.89655	28.5714	10	11.1111	16.6667	18.75	3.0303	12	8.69565	40	22.2222	37.5	14.2857	25	25	12.5	40	30.7692	27.2727	0	15.3846	50	60	20	0	37.5	14.2857	10	0	11.1111	4.16667	20	14.2857	25	20	50	14.2857	0	28.5714
ANXA5	Apoptosis	25	0	33.3333	0	3.44828	0	0	5.55556	0	18.75	3.0303	12	0	0	0	0	14.2857	0	62.5	0	0	0	0	0	7.69231	25	20	40	5.88235	0	0	0	0	0	8.33333	0	0	0	0	0	0	0	0
LDHA	Apoptosis	12.5	0	16.6667	0	0	0	0	0	0	0	0	0	0	0	0	0	0	0	0	0	0	0	0	0	0	12.5	0	0	0	0	0	0	0	0	0	0	0	0	0	0	0	0	0
MIF	Apoptosis	0	0	16.6667	0	0	0	0	0	0	0	0	0	0	0	0	0	0	0	0	0	0	0	0	0	0	0	0	0	0	0	0	0	0	0	0	0	0	0	0	0	0	0	0
SH3GLB1	Apoptosis	0	0	0	0	0	0	0	0	0	0	0	0	0	0	0	0	14.2857	0	25	0	0	0	0	0	0	0	0	0	0	0	0	0	0	0	0	0	0	0	0	0	0	0	0
ANXA1	Calcium-binding protein	37.5	0	0	33.3333	0	28.5714	5	0	0	0	3.0303	0	8.69565	0	0	0	28.5714	0	50	0	0	0	18.1818	0	0	0	0	40	5.88235	0	14.2857	0	0	0	4.16667	0	28.5714	0	0	33.3333	0	16.6667	14.2857
ANXA11	Calcium-binding protein	12.5	9.09091	33.3333	0	0	14.2857	0	0	0	0	0	0	0	0	0	0	42.8571	0	37.5	0	0	0	9.09091	0	0	0	0	0	5.88235	0	0	0	0	0	0	0	14.2857	0	0	0	0	0	0
ANXA13	Calcium-binding protein	0	0	0	0	0	0	0	0	0	0	0	0	0	0	0	0	0	0	0	0	0	0	0	0	0	0	0	0	0	0	0	0	0	0	0	0	14.2857	0	0	0	0	0	0
ANXA2	Calcium-binding protein	75	36.3636	150	100	13.7931	57.1429	15	5.55556	16.6667	43.75	18.1818	20	21.7391	40	44.4444	25	171.429	18.75	212.5	12.5	40	23.0769	54.5455	0	23.0769	25	20	100	23.5294	25	28.5714	30	40	5.55556	20.8333	30	85.7143	16.6667	10	150	0	66.6667	28.5714
ANXA3	Calcium-binding protein	0	0	16.6667	0	0	0	0	0	0	0	0	0	0	0	0	0	0	0	0	0	0	0	0	0	0	0	0	0	0	0	0	0	0	0	0	0	0	0	0	0	0	0	0
ANXA4	Calcium-binding protein	12.5	9.09091	16.6667	0	3.44828	42.8571	0	5.55556	8.33333	6.25	0	0	4.34783	0	11.1111	0	157.143	6.25	162.5	25	0	0	0	0	7.69231	12.5	20	0	5.88235	0	14.2857	10	0	5.55556	8.33333	0	85.7143	16.6667	10	0	0	0	0
ANXA6	Calcium-binding protein	0	0	16.6667	0	0	0	0	0	0	6.25	0	0	0	0	0	0	28.5714	0	12.5	0	0	0	9.09091	0	23.0769	50	0	0	23.5294	0	0	0	0	5.55556	0	0	14.2857	25	30	16.6667	14.2857	0	0
CALM2	Calcium-binding protein	12.5	18.1818	16.6667	33.3333	0	28.5714	0	0	8.33333	6.25	12.1212	8	8.69565	40	11.1111	12.5	42.8571	12.5	37.5	12.5	20	15.3846	9.09091	33.3333	15.3846	25	0	40	23.5294	12.5	0	0	20	11.1111	8.33333	20	42.8571	16.6667	20	50	7.14286	33.3333	14.2857
S100A10	Calcium-binding protein	25	9.09091	16.6667	16.6667	3.44828	0	5	5.55556	0	6.25	6.06061	4	4.34783	20	11.1111	12.5	0	0	0	0	0	0	9.09091	0	0	12.5	0	60	5.88235	0	0	0	0	2.77778	4.16667	0	0	0	0	0	0	0	0
2010-09-02	Cell cycle regulation	0	0	0	0	0	0	0	0	0	0	0	0	0	0	0	0	0	0	12.5	0	0	0	0	0	0	0	0	0	0	0	0	0	0	0	8.33333	0	0	0	0	0	0	0	0
2010-09-07	Cell cycle regulation	0	0	16.6667	0	0	0	0	0	0	0	0	0	0	0	0	0	0	0	0	0	0	0	0	0	0	0	0	0	0	0	0	0	0	0	0	0	0	0	0	0	0	0	0
AFAP1L2	Cell cycle regulation	112.5	36.3636	83.3333	0	13.7931	28.5714	15	11.1111	16.6667	6.25	15.1515	24	13.0435	60	22.2222	25	28.5714	12.5	25	25	60	23.0769	18.1818	100	46.1538	100	60	0	11.7647	12.5	14.2857	30	40	13.8889	16.6667	20	14.2857	8.33333	20	50	21.4286	33.3333	0
DCTN2	Cell cycle regulation	0	0	0	0	0	0	0	0	0	0	0	0	0	0	0	0	0	0	0	0	0	0	0	0	0	0	0	0	5.88235	0	0	0	0	0	0	0	0	0	0	0	0	0	0
KIAA0174	Cell cycle regulation	25	0	33.3333	0	0	0	0	0	0	0	0	0	0	0	0	0	0	0	0	0	0	0	0	0	0	0	0	0	0	0	0	0	0	0	0	0	0	0	0	0	0	0	0
PSMB4	Cell cycle regulation	0	0	33.3333	0	0	0	0	0	0	0	0	0	0	0	0	0	0	0	0	0	0	0	0	0	0	12.5	0	0	0	0	0	0	0	0	0	0	0	0	0	0	0	0	0
S100A11	Cell cycle regulation	0	0	0	0	0	0	0	0	0	0	0	0	0	0	0	0	0	0	0	0	0	0	0	0	0	0	0	20	0	0	0	0	0	0	0	0	0	0	0	0	0	0	0
SUGT1	Cell cycle regulation	0	0	0	0	0	0	0	0	0	0	0	0	0	0	0	0	14.2857	0	0	0	0	0	0	0	0	0	0	0	0	0	0	0	0	0	0	0	0	0	0	0	0	0	0
TCP1	Chaperone	0	0	0	0	0	0	0	0	0	0	0	0	0	0	0	0	0	0	0	0	0	0	0	0	0	0	0	0	0	0	0	0	0	0	8.33333	0	0	0	0	0	0	0	0
DNAJB1	Chaperone	0	0	0	0	0	0	0	0	0	0	0	0	0	0	0	0	0	0	25	0	0	0	0	0	0	0	0	0	0	0	0	0	0	0	0	0	0	0	0	0	0	0	0
DNAJB4	Chaperone	0	0	0	0	0	0	0	0	0	0	0	0	0	0	0	0	0	0	12.5	0	0	0	0	0	0	0	0	0	0	0	0	0	0	0	0	0	0	0	0	0	0	0	0
ERP29	Chaperone	0	0	0	0	0	0	0	0	0	0	3.0303	0	0	0	0	0	0	0	0	0	0	0	0	0	15.3846	25	0	0	0	0	0	0	0	5.55556	8.33333	0	0	0	0	0	0	0	0
HSPA8	Chaperone	0	0	33.3333	0	0	0	0	0	0	0	0	0	0	0	0	0	0	0	0	0	0	0	0	0	0	0	0	0	0	0	0	0	0	0	0	0	0	0	0	0	0	0	0
HSPD1	Chaperone	12.5	0	50	0	0	0	0	0	0	0	0	0	0	0	0	0	0	0	0	0	0	0	0	0	7.69231	0	0	0	0	0	0	0	0	0	0	0	0	0	0	0	0	0	0
HSPA1A	Chaperone	0	0	16.6667	0	0	0	0	0	0	0	0	0	0	0	0	0	0	0	0	0	0	0	0	0	0	0	0	0	0	0	0	0	0	0	0	0	0	0	0	0	0	0	0
HSP90AB1	Chaperone	12.5	0	16.6667	0	0	0	0	0	0	0	3.0303	0	0	0	0	0	0	0	0	0	0	0	0	0	0	0	0	0	0	0	0	0	0	0	0	0	0	0	0	0	0	0	0
HSPA1L	Chaperone	0	0	16.6667	0	0	0	0	0	0	0	0	0	0	0	0	0	0	0	0	0	0	0	0	0	0	0	0	0	0	0	0	0	0	0	0	0	0	0	0	0	0	0	0
HSPA2	Chaperone	0	0	16.6667	0	0	0	0	0	0	0	0	0	0	0	0	0	0	0	0	0	0	0	0	0	0	0	0	0	0	0	0	0	0	0	0	0	0	0	0	0	0	0	0
HSPA6	Chaperone	0	0	16.6667	0	0	0	0	0	0	0	0	0	0	0	0	0	0	0	0	0	0	0	0	0	0	0	0	0	0	0	0	0	0	0	0	0	0	0	0	0	0	0	0
HSPA7	Chaperone	0	0	16.6667	0	0	0	0	0	0	0	0	0	0	0	0	0	0	0	0	0	0	0	0	0	0	0	0	0	0	0	0	0	0	0	0	0	0	0	0	0	0	0	0
MGC4859	Chaperone	0	0	16.6667	0	0	0	0	0	0	0	0	0	0	0	0	0	0	0	0	0	0	0	0	0	0	0	0	0	0	0	0	0	0	0	0	0	0	0	0	0	0	0	0
HIST1H1C	Chromatin, DNA-binding, DNA repair or DNA replication protein	0	0	0	0	0	0	0	0	0	0	0	0	0	0	0	0	0	0	0	0	0	0	0	0	0	0	0	0	0	0	0	0	0	0	0	0	0	0	0	0	0	0	42.8571
HIST1H1D	Chromatin, DNA-binding, DNA repair or DNA replication protein	0	0	0	0	0	0	0	0	0	0	0	0	0	0	0	0	0	0	0	0	0	0	0	0	0	0	0	0	0	0	0	0	0	0	0	0	0	0	0	0	0	0	42.8571
HIST1H1E	Chromatin, DNA-binding, DNA repair or DNA replication protein	0	0	0	0	0	0	0	0	0	0	0	0	0	0	0	0	0	0	0	0	0	0	0	0	0	0	0	0	0	0	0	0	0	0	0	0	0	0	0	0	0	0	42.8571
HIST1H1A	Chromatin, DNA-binding, DNA repair or DNA replication protein	0	0	0	0	0	0	0	0	0	0	0	0	0	0	0	0	0	0	0	0	0	0	0	0	0	0	0	0	0	0	0	0	0	0	0	0	0	0	0	0	0	0	42.8571
HIST1H1T	Chromatin, DNA-binding, DNA repair or DNA replication protein	0	0	0	0	0	0	0	0	0	0	0	0	0	0	0	0	0	0	0	0	0	0	0	0	0	0	0	0	0	0	0	0	0	0	0	0	0	0	0	0	0	0	42.8571
HIST2H2AA	Chromatin, DNA-binding, DNA repair or DNA replication protein	0	0	0	0	0	0	0	0	0	0	0	0	0	0	0	0	0	0	0	0	0	0	0	0	0	0	0	0	0	0	0	0	0	0	0	0	0	0	0	0	0	0	14.2857
HIST1H2BB	Chromatin, DNA-binding, DNA repair or DNA replication protein	0	0	0	0	0	0	0	0	0	0	0	0	0	0	0	0	0	0	0	0	0	0	9.09091	0	0	0	0	0	0	0	0	0	0	0	0	0	0	0	0	0	0	0	100
HIST1H2BG	Chromatin, DNA-binding, DNA repair or DNA replication protein	0	0	0	0	0	0	0	0	0	0	0	0	0	0	0	0	14.2857	0	12.5	0	0	0	0	0	0	0	0	0	0	0	0	0	0	0	0	0	0	0	0	16.6667	0	0	114.286
HIST1H2BD	Chromatin, DNA-binding, DNA repair or DNA replication protein	0	0	0	0	0	0	0	0	0	0	0	0	0	0	0	0	14.2857	0	12.5	0	0	0	0	0	0	0	0	0	0	0	0	0	0	0	0	0	0	0	0	16.6667	0	0	114.286
HIST1H2BH	Chromatin, DNA-binding, DNA repair or DNA replication protein	0	0	0	0	0	0	0	0	0	0	0	0	0	0	0	0	14.2857	0	12.5	0	0	0	0	0	0	0	0	0	0	0	0	0	0	0	0	0	0	0	0	16.6667	0	0	114.286
HIST1H2BK	Chromatin, DNA-binding, DNA repair or DNA replication protein	0	0	0	0	0	0	0	0	0	0	0	0	0	0	0	0	14.2857	0	12.5	0	0	0	0	0	0	0	0	0	0	0	0	0	0	0	0	0	0	0	0	16.6667	0	0	114.286
HIST1H2BL	Chromatin, DNA-binding, DNA repair or DNA replication protein	0	0	0	0	0	0	0	0	0	0	0	0	0	0	0	0	14.2857	0	12.5	0	0	0	0	0	0	0	0	0	0	0	0	0	0	0	0	0	0	0	0	16.6667	0	0	114.286
HIST1H2BM	Chromatin, DNA-binding, DNA repair or DNA replication protein	0	0	0	0	0	0	0	0	0	0	0	0	0	0	0	0	14.2857	0	12.5	0	0	0	0	0	0	0	0	0	0	0	0	0	0	0	0	0	0	0	0	16.6667	0	0	114.286
HIST1H2BN	Chromatin, DNA-binding, DNA repair or DNA replication protein	0	0	0	0	0	0	0	0	0	0	0	0	0	0	0	0	14.2857	0	12.5	0	0	0	0	0	0	0	0	0	0	0	0	0	0	0	0	0	0	0	0	16.6667	0	0	114.286
HIST2H2BE	Chromatin, DNA-binding, DNA repair or DNA replication protein	0	0	0	0	0	0	0	0	0	0	0	0	0	0	0	0	0	0	0	0	0	0	9.09091	0	0	0	0	0	0	0	0	0	0	0	0	0	0	0	0	0	0	0	100
HIST2H2BF	Chromatin, DNA-binding, DNA repair or DNA replication protein	0	0	0	0	0	0	0	0	0	0	0	0	0	0	0	0	14.2857	0	12.5	0	0	0	0	0	0	0	0	0	0	0	0	0	0	0	0	0	0	0	0	16.6667	0	0	114.286
HIST1H2BE	Chromatin, DNA-binding, DNA repair or DNA replication protein	0	0	0	0	0	0	0	0	0	0	0	0	0	0	0	0	0	0	0	0	0	0	9.09091	0	0	0	0	0	0	0	0	0	0	0	0	0	0	0	0	0	0	0	100
H2BFS	Chromatin, DNA-binding, DNA repair or DNA replication protein	0	0	0	0	0	0	0	0	0	0	0	0	0	0	0	0	14.2857	0	12.5	0	0	0	0	0	0	0	0	0	0	0	0	0	0	0	0	0	0	0	0	16.6667	0	0	100
HIST1H3E	Chromatin, DNA-binding, DNA repair or DNA replication protein	0	0	0	0	0	0	0	0	0	0	0	0	0	0	0	0	0	0	0	0	0	0	0	0	0	0	0	0	0	0	0	0	0	0	0	0	0	0	0	0	0	0	14.2857
HIST1H4A	Chromatin, DNA-binding, DNA repair or DNA replication protein	0	9.09091	16.6667	16.6667	6.89655	28.5714	10	0	8.33333	50	3.0303	4	4.34783	0	22.2222	0	85.7143	0	87.5	50	0	15.3846	18.1818	0	30.7692	62.5	20	20	23.5294	0	42.8571	30	0	8.33333	8.33333	0	100	0	0	116.667	14.2857	50	328.571
HIST4H4	Chromatin, DNA-binding, DNA repair or DNA replication protein	0	9.09091	16.6667	16.6667	6.89655	28.5714	10	0	8.33333	50	3.0303	4	4.34783	0	22.2222	0	85.7143	0	87.5	50	0	15.3846	18.1818	0	30.7692	62.5	20	20	23.5294	0	42.8571	30	0	8.33333	8.33333	0	100	0	0	116.667	14.2857	50	328.571
HIST2H2AC	Chromatin, DNA-binding, DNA repair or DNA replication protein	0	0	0	0	0	0	0	0	0	0	0	0	0	0	0	0	0	0	0	0	0	0	0	0	0	0	0	0	0	0	0	0	0	0	0	0	0	0	0	0	0	0	14.2857
HIST3H2BB	Chromatin, DNA-binding, DNA repair or DNA replication protein	0	0	0	0	0	0	0	0	0	0	0	0	0	0	0	0	0	0	0	0	0	0	9.09091	0	0	0	0	0	0	0	0	0	0	0	0	0	0	0	0	0	0	0	85.7143
HIST3H3	Chromatin, DNA-binding, DNA repair or DNA replication protein	0	0	0	0	0	0	0	0	0	0	0	0	0	0	0	0	0	0	0	0	0	0	0	0	0	0	0	0	0	0	0	0	0	0	0	0	0	0	0	0	0	0	14.2857
LOC347376	Chromatin, DNA-binding, DNA repair or DNA replication protein	0	0	0	0	0	0	0	0	0	0	0	0	0	0	0	0	0	0	0	0	0	0	0	0	0	0	0	0	0	0	0	0	0	0	0	0	0	0	0	0	0	0	14.2857
UBXD1	Chromatin, DNA-binding, DNA repair or DNA replication protein	25	0	0	0	0	0	0	5.55556	0	0	0	0	0	0	0	0	0	6.25	0	0	40	0	0	0	0	0	0	0	0	0	0	0	0	0	0	10	0	0	0	0	0	0	0
ZC3HAV1	Chromatin, DNA-binding, DNA repair or DNA replication protein	0	0	0	0	0	0	0	0	0	0	3.0303	0	0	0	0	0	0	0	12.5	0	0	0	0	0	0	0	0	0	0	0	0	0	0	0	0	0	0	0	0	0	0	0	0
ZBTB5	Chromatin, DNA-binding, DNA repair or DNA replication protein	0	0	16.6667	0	0	0	0	0	0	0	0	0	0	0	0	0	0	0	0	0	0	0	0	0	0	0	0	0	0	0	0	0	0	0	0	0	0	0	0	0	0	0	0
ACTA2	Cytoskeletal protein	0	9.09091	0	50	6.89655	0	0	0	0	18.75	3.0303	12	0	0	0	0	14.2857	0	0	0	0	0	0	0	0	12.5	0	20	5.88235	0	14.2857	0	0	11.1111	0	0	14.2857	0	0	0	0	0	71.4286
ACTBL2	Cytoskeletal protein	0	0	0	16.6667	0	0	0	0	0	12.5	0	0	0	0	0	0	0	0	0	0	0	0	0	0	0	0	0	0	0	0	0	0	0	0	0	0	0	0	0	0	0	0	28.5714
ACTG2	Cytoskeletal protein	0	9.09091	0	50	6.89655	0	0	0	0	18.75	3.0303	12	0	0	0	0	14.2857	0	0	0	0	0	0	0	0	12.5	0	20	5.88235	0	14.2857	0	0	11.1111	0	0	14.2857	0	0	0	0	0	71.4286
ACTN1	Cytoskeletal protein	12.5	0	16.6667	16.6667	3.44828	0	0	0	0	12.5	3.0303	0	0	0	0	0	0	6.25	0	0	0	7.69231	0	0	0	0	0	0	0	0	14.2857	0	0	0	4.16667	10	0	0	0	0	0	0	0
ACTN4	Cytoskeletal protein	12.5	0	16.6667	16.6667	3.44828	0	0	0	0	12.5	3.0303	0	0	0	0	0	0	6.25	0	0	0	7.69231	0	0	0	0	0	0	0	0	0	0	0	0	0	0	0	0	0	0	0	0	0
ACTR10	Cytoskeletal protein	0	0	0	0	0	0	0	0	0	0	0	0	0	0	0	0	0	0	12.5	0	0	0	0	0	0	0	0	0	0	0	0	0	0	0	0	0	0	0	0	0	0	0	0
ACTR3B	Cytoskeletal protein	0	9.09091	0	0	0	0	0	0	0	0	0	0	0	0	0	0	0	0	0	0	0	0	0	0	7.69231	0	0	0	0	0	0	0	0	2.77778	0	0	0	0	0	0	0	0	0
ADD3	Cytoskeletal protein	0	0	0	0	0	0	0	0	0	0	0	0	0	0	0	0	0	0	12.5	0	0	0	0	0	0	0	0	0	0	0	0	0	0	0	0	0	14.2857	0	0	0	0	0	0
ACTR3	Cytoskeletal protein	12.5	9.09091	0	0	0	0	0	0	0	0	0	0	0	0	0	0	0	0	0	0	0	0	0	0	7.69231	0	0	0	0	0	0	0	0	2.77778	0	0	0	0	0	0	0	0	0
CNN1	Cytoskeletal protein	0	0	0	0	0	0	0	0	0	0	0	0	0	0	0	0	14.2857	0	0	0	0	0	0	0	0	0	0	0	0	0	0	0	0	0	0	0	28.5714	0	0	0	0	0	0
CNN2	Cytoskeletal protein	0	0	0	16.6667	0	0	0	0	0	0	0	0	0	0	0	0	14.2857	0	0	0	0	0	0	0	0	0	0	0	0	0	0	0	0	0	0	0	0	0	0	0	0	0	0
CNN3	Cytoskeletal protein	0	0	0	0	0	0	0	0	0	0	0	0	0	0	0	0	14.2857	0	12.5	0	0	0	0	0	0	0	0	0	0	0	0	0	0	0	0	0	0	0	0	0	0	0	0
CAP1	Cytoskeletal protein	0	0	16.6667	0	0	0	0	0	0	0	0	0	0	0	0	0	0	0	0	0	0	0	0	0	0	0	0	40	0	0	0	0	0	0	0	0	0	0	0	0	0	0	0
CAPZB	Cytoskeletal protein	0	0	16.6667	0	0	0	0	0	0	0	0	0	0	0	0	0	0	0	0	0	0	0	0	0	0	0	0	0	0	0	0	0	0	0	0	0	0	0	0	0	0	0	0
CLDN1	Cytoskeletal protein	0	0	0	0	0	14.2857	0	0	8.33333	0	0	0	0	0	11.1111	0	0	18.75	0	0	0	0	0	0	0	0	0	0	0	0	0	0	0	0	0	0	0	0	0	0	0	0	0
CLDN2	Cytoskeletal protein	0	36.3636	0	0	3.44828	0	0	0	0	0	33.3333	8	0	0	11.1111	0	28.5714	0	12.5	0	0	0	0	0	0	0	0	0	0	0	0	0	0	0	0	0	0	0	0	0	0	0	0
CLDN3	Cytoskeletal protein	0	0	0	0	0	0	0	0	0	0	0	0	0	0	11.1111	0	14.2857	6.25	0	0	0	0	0	0	0	0	0	0	0	0	0	0	0	0	0	10	0	0	0	0	0	0	0
CLDN5	Cytoskeletal protein	0	0	0	0	0	0	0	0	0	0	0	0	0	0	0	0	0	0	0	0	0	0	0	0	0	0	0	0	0	0	0	0	0	0	4.16667	0	0	0	0	0	0	0	0
CFL1	Cytoskeletal protein	37.5	18.1818	33.3333	16.6667	0	28.5714	0	11.1111	0	0	6.06061	8	0	0	0	0	128.571	0	125	0	0	0	0	0	7.69231	25	20	20	41.1765	0	0	0	0	8.33333	4.16667	0	42.8571	0	0	0	0	0	14.2857
CFL2	Cytoskeletal protein	0	0	0	0	0	0	0	5.55556	0	0	3.0303	0	0	0	0	0	14.2857	0	37.5	0	0	0	0	0	0	0	0	0	11.7647	0	0	0	0	0	0	0	28.5714	0	0	0	0	0	14.2857
CORO1A	Cytoskeletal protein	0	0	0	0	0	14.2857	0	0	0	0	0	0	0	0	0	0	28.5714	0	25	0	0	0	0	0	0	0	0	0	5.88235	0	0	0	0	0	0	0	0	0	0	0	0	0	0
CORO1B	Cytoskeletal protein	0	0	0	0	0	0	0	0	0	0	0	0	0	0	0	0	0	0	0	0	0	0	0	0	0	0	0	0	5.88235	0	0	0	0	0	0	0	0	0	0	0	0	0	0
CORO1C	Cytoskeletal protein	37.5	0	83.3333	0	0	0	0	0	0	0	0	0	0	0	0	0	0	0	0	0	0	0	0	0	0	0	0	0	0	0	0	0	0	2.77778	0	0	0	0	0	0	0	0	0
CTTN	Cytoskeletal protein	0	0	0	0	0	0	0	0	0	0	0	0	0	0	0	0	57.1429	0	50	0	0	0	0	0	0	0	0	0	0	0	0	0	0	0	0	0	0	0	0	0	0	0	0
CTNNA1	Cytoskeletal protein	0	9.09091	0	0	0	0	0	0	0	0	0	4	0	0	0	0	0	0	0	0	0	0	0	0	0	12.5	0	0	0	0	0	0	0	2.77778	0	0	0	0	0	0	0	0	0
DBNL	Cytoskeletal protein	0	0	0	0	0	28.5714	0	0	0	0	0	0	0	0	0	0	28.5714	0	12.5	0	0	0	0	0	0	0	0	0	5.88235	0	0	0	0	0	0	0	0	0	0	0	0	0	0
DES	Cytoskeletal protein	0	0	0	0	0	0	0	0	0	0	0	0	0	0	0	0	0	0	0	0	0	0	0	0	0	0	0	0	0	0	0	0	0	0	0	0	0	0	0	0	0	0	14.2857
DSTN	Cytoskeletal protein	0	0	0	0	0	0	0	5.55556	0	0	3.0303	0	0	0	0	0	14.2857	0	37.5	0	0	0	0	0	0	0	0	0	5.88235	0	0	0	0	0	0	0	14.2857	0	0	0	0	0	0
MAPRE1	Cytoskeletal protein	0	0	0	0	0	0	0	0	0	0	0	0	0	0	0	0	14.2857	0	0	0	0	0	0	0	0	0	0	0	0	0	0	0	0	0	0	0	0	0	0	0	0	0	0
ELMO2	Cytoskeletal protein	12.5	0	33.3333	0	0	0	0	0	0	0	0	0	0	0	0	0	0	0	0	0	0	0	0	0	7.69231	0	0	0	0	0	0	0	0	0	0	0	0	0	0	0	0	0	0
EML4	Cytoskeletal protein	25	0	50	0	0	0	0	0	0	0	0	0	0	0	0	0	0	0	0	0	0	0	0	0	7.69231	12.5	0	0	5.88235	0	0	0	0	2.77778	0	0	0	0	0	0	0	0	0
EPPK1	Cytoskeletal protein	0	0	33.3333	0	0	0	0	0	0	0	0	0	0	0	0	0	0	0	0	0	0	0	0	0	0	0	0	0	0	0	0	0	0	0	0	0	0	0	0	0	0	0	0
VIL2	Cytoskeletal protein	0	0	0	0	0	0	5	0	0	0	0	0	0	0	0	0	0	0	25	0	0	0	0	0	0	0	0	0	0	0	0	0	0	0	0	0	0	0	0	0	0	0	14.2857
FLNB	Cytoskeletal protein	12.5	0	0	0	0	14.2857	0	0	0	12.5	0	0	0	0	0	0	14.2857	0	12.5	0	0	0	0	0	0	0	0	0	0	0	0	0	0	0	0	0	0	0	0	0	0	0	0
GOLGA5	Cytoskeletal protein	0	0	0	0	0	0	0	0	0	0	0	0	0	0	0	0	14.2857	0	0	0	0	0	0	0	0	0	0	0	0	0	0	0	0	0	0	0	0	0	0	0	0	0	0
GYS2	Cytoskeletal protein	0	0	0	0	0	0	0	0	0	0	0	0	0	0	0	0	0	0	0	0	0	0	0	0	7.69231	0	0	0	0	0	0	0	0	0	0	0	0	0	10	0	7.14286	0	0
INA	Cytoskeletal protein	0	0	0	0	0	0	0	0	0	0	0	0	0	0	0	0	0	0	0	0	0	0	0	0	0	0	0	0	0	0	0	0	0	0	0	0	0	0	0	0	0	0	14.2857
BAIAP2	Cytoskeletal protein	0	0	0	0	0	0	0	5.55556	0	0	0	0	0	0	0	0	0	0	0	0	0	7.69231	0	0	0	0	0	0	0	0	0	0	0	0	0	0	0	0	0	0	0	0	0
KRT10	Cytoskeletal protein	12.5	0	16.6667	0	0	0	0	0	0	0	0	0	0	0	0	0	0	0	0	0	0	0	0	0	0	0	0	0	0	0	0	0	0	0	0	0	0	0	0	0	0	0	0
KRT12	Cytoskeletal protein	12.5	0	16.6667	0	0	0	0	0	0	0	0	0	0	0	0	0	0	0	0	0	0	0	0	0	0	0	0	0	0	0	0	0	0	0	0	0	0	0	0	0	0	0	0
KRT14	Cytoskeletal protein	12.5	0	16.6667	0	0	0	0	0	0	0	6.06061	0	0	0	0	0	0	0	0	0	0	0	0	0	0	0	0	0	0	0	0	0	0	0	0	0	0	0	0	0	0	0	0
KRT15	Cytoskeletal protein	12.5	0	50	0	0	0	0	0	0	0	0	0	0	0	0	0	0	0	0	0	0	0	0	0	0	0	0	0	0	0	0	0	0	0	0	0	0	0	0	0	0	0	0
KRT16	Cytoskeletal protein	12.5	0	16.6667	0	0	0	0	0	0	0	3.0303	0	0	0	0	0	0	0	0	0	0	0	0	0	0	0	0	0	0	0	0	0	0	0	0	0	0	0	0	0	0	0	0
KRT17	Cytoskeletal protein	12.5	0	16.6667	0	0	0	0	0	0	0	6.06061	0	0	0	0	0	0	0	0	0	0	0	0	0	0	0	0	0	0	0	0	0	0	0	0	0	0	0	0	0	0	0	0
KRT18	Cytoskeletal protein	0	0	0	0	0	0	0	0	0	0	3.0303	0	0	0	11.1111	25	71.4286	6.25	25	0	0	0	9.09091	0	0	0	0	0	11.7647	0	0	0	0	11.1111	0	10	14.2857	8.33333	0	0	0	0	0
KRT19	Cytoskeletal protein	25	0	50	0	0	0	0	0	0	0	12.1212	0	0	0	0	0	14.2857	0	37.5	0	0	0	0	0	0	0	0	0	0	0	0	0	0	0	0	0	0	0	0	0	0	0	0
KRT20	Cytoskeletal protein	0	0	0	0	0	0	0	0	0	0	3.0303	0	0	0	0	0	0	0	0	0	0	0	0	0	0	0	0	0	0	0	0	0	0	0	0	0	0	0	0	0	0	0	0
KRT5	Cytoskeletal protein	12.5	0	0	0	0	0	0	0	0	0	0	0	0	0	0	0	0	0	0	0	0	0	0	0	0	0	0	0	0	0	0	0	0	0	4.16667	0	0	0	0	0	0	0	0
KRT6C	Cytoskeletal protein	25	0	0	0	0	0	0	0	0	0	0	0	0	0	0	0	0	0	0	0	0	0	0	0	0	0	0	0	0	0	0	0	0	0	0	0	0	0	0	0	0	0	0
KRT6A	Cytoskeletal protein	25	0	0	0	0	0	0	0	0	0	0	0	0	0	0	0	0	0	0	0	0	0	0	0	0	0	0	0	0	0	0	0	0	0	0	0	0	0	0	0	0	0	0
KRT7	Cytoskeletal protein	12.5	0	16.6667	16.6667	0	28.5714	0	0	8.33333	0	0	4	0	0	0	0	71.4286	0	112.5	0	0	0	9.09091	0	0	0	0	0	11.7647	0	0	0	0	0	0	0	0	0	0	0	0	0	0
KRT8	Cytoskeletal protein	0	0	50	0	0	28.5714	10	0	0	0	0	0	0	0	0	0	57.1429	6.25	37.5	0	0	0	0	0	0	0	0	0	11.7647	0	0	0	0	2.77778	0	0	0	0	0	0	0	0	0
KRT6B	Cytoskeletal protein	25	0	0	0	0	0	0	0	0	0	0	0	0	0	0	0	0	0	0	0	0	0	0	0	0	0	0	0	0	0	0	0	0	0	0	0	0	0	0	0	0	0	0
KRT72	Cytoskeletal protein	12.5	0	0	0	0	0	0	0	0	0	0	0	0	0	0	0	0	0	0	0	0	0	0	0	0	0	0	0	0	0	0	0	0	0	0	0	0	0	0	0	0	0	0
KRT75	Cytoskeletal protein	0	0	0	0	0	14.2857	0	0	0	0	0	0	0	0	0	0	14.2857	6.25	12.5	0	0	0	0	0	0	0	0	0	5.88235	0	0	0	0	0	0	0	0	0	0	0	0	0	0
LCP1	Cytoskeletal protein	0	0	33.3333	0	0	0	0	0	0	12.5	0	0	0	0	0	0	0	0	0	0	0	0	0	0	0	12.5	20	0	0	0	0	0	0	0	0	0	0	0	0	0	0	0	0
MSN	Cytoskeletal protein	0	0	0	0	0	0	0	0	0	0	0	0	0	0	0	0	0	0	12.5	0	0	0	0	0	0	0	0	0	0	0	0	0	0	0	0	0	0	0	0	0	0	0	14.2857
NEFM	Cytoskeletal protein	0	0	0	0	0	0	0	0	0	0	0	0	0	0	0	0	0	0	0	0	0	0	0	0	0	0	0	0	0	0	0	0	0	0	0	0	0	0	0	0	0	0	14.2857
PGM5	Cytoskeletal protein	0	0	0	0	0	0	0	0	0	0	0	0	0	0	0	0	0	0	0	0	0	0	0	0	0	0	0	0	0	0	0	0	0	0	0	0	14.2857	0	0	0	0	0	0
PLEC1	Cytoskeletal protein	0	0	0	0	0	28.5714	0	0	0	0	0	0	0	0	0	0	71.4286	0	37.5	0	0	0	0	0	0	0	0	0	5.88235	0	0	0	0	0	0	0	0	0	0	0	0	0	0
PLEKHC1	Cytoskeletal protein	0	0	0	0	0	0	0	0	0	0	0	0	0	0	0	0	0	0	0	0	0	0	0	0	0	0	0	0	0	0	0	0	0	0	0	0	14.2857	0	0	0	0	0	0
POF1B	Cytoskeletal protein	0	0	0	0	0	0	0	0	0	0	0	0	0	0	0	0	28.5714	0	25	0	0	0	0	0	0	0	0	0	0	0	0	0	0	0	0	0	0	0	0	0	0	0	0
POTE2	Cytoskeletal protein	0	0	33.3333	0	0	0	0	0	0	0	0	4	0	0	0	0	0	0	0	0	0	7.69231	0	0	0	0	0	0	0	0	0	0	0	2.77778	0	0	0	0	0	0	0	0	28.5714
PFN1	Cytoskeletal protein	37.5	0	133.333	0	0	0	0	0	0	0	0	0	0	0	0	0	28.5714	0	12.5	0	0	0	0	0	7.69231	12.5	60	0	29.4118	0	0	0	0	5.55556	0	0	0	0	20	0	7.14286	0	14.2857
RDX	Cytoskeletal protein	0	0	0	0	0	0	0	0	0	0	0	0	0	0	0	0	0	0	12.5	0	0	0	0	0	0	0	0	0	0	0	0	0	0	0	0	0	0	0	0	0	0	0	14.2857
M-RIP	Cytoskeletal protein	0	0	16.6667	0	0	0	0	0	0	0	0	0	0	0	0	0	0	0	0	0	0	0	0	0	0	0	0	0	0	0	0	0	0	0	0	0	0	0	0	0	0	0	0
similar to beta actin	Cytoskeletal protein	0	0	0	16.6667	0	0	0	0	0	6.25	0	0	0	0	0	0	0	0	0	0	0	0	0	0	0	0	0	0	0	0	0	0	0	0	0	0	0	0	0	0	0	0	0
SPTBN1	Cytoskeletal protein	0	0	16.6667	0	0	0	0	0	0	0	0	0	0	0	0	0	28.5714	0	37.5	0	0	0	0	0	0	0	0	0	0	0	0	0	0	0	0	0	0	0	0	0	0	0	0
TAGLN	Cytoskeletal protein	0	9.09091	0	16.6667	0	14.2857	5	0	0	6.25	3.0303	4	4.34783	0	0	0	14.2857	0	37.5	0	0	0	0	0	0	0	0	60	5.88235	0	14.2857	10	20	0	25	0	14.2857	0	0	16.6667	0	0	0
TAGLN2	Cytoskeletal protein	0	0	0	0	0	14.2857	0	0	0	0	3.0303	0	0	0	11.1111	0	42.8571	0	25	0	0	0	0	0	0	0	0	0	5.88235	0	0	0	0	0	4.16667	0	0	0	0	0	0	0	0
TAGLN3	Cytoskeletal protein	0	0	0	0	0	14.2857	0	0	0	0	3.0303	0	0	0	11.1111	0	42.8571	0	25	0	0	0	0	0	0	0	0	0	5.88235	0	0	0	0	0	4.16667	0	0	0	0	0	0	0	0
TLN1	Cytoskeletal protein	37.5	27.2727	33.3333	0	10.3448	28.5714	10	11.1111	0	0	3.0303	8	4.34783	0	22.2222	37.5	85.7143	31.25	50	25	40	7.69231	0	66.6667	30.7692	37.5	20	20	35.2941	12.5	0	10	0	19.4444	8.33333	10	28.5714	16.6667	10	16.6667	0	0	14.2857
TLN2	Cytoskeletal protein	0	0	0	0	3.44828	0	0	0	0	0	0	0	0	0	0	0	0	0	0	0	0	0	0	0	0	0	0	20	0	12.5	0	10	20	2.77778	0	0	0	0	0	0	0	0	0
TRIOBP	Cytoskeletal protein	0	0	16.6667	0	0	0	0	0	0	0	0	0	0	0	0	0	0	0	0	0	0	0	0	0	0	0	0	0	0	0	0	0	0	0	0	0	0	0	0	0	0	0	0
TBCB	Cytoskeletal protein	0	0	0	0	0	14.2857	0	0	0	0	0	0	0	0	0	0	0	0	12.5	0	0	0	0	0	0	0	0	0	11.7647	0	0	0	0	0	0	0	0	0	0	0	0	0	0
TES	Cytoskeletal protein	12.5	0	0	0	0	0	0	0	0	0	0	0	0	0	0	0	0	0	0	0	0	0	0	0	0	0	0	0	0	0	0	0	0	0	0	0	0	0	0	0	0	0	0
TPM1	Cytoskeletal protein	0	0	0	0	0	14.2857	0	0	0	0	0	0	0	0	0	0	14.2857	0	0	0	0	0	0	0	0	0	0	20	11.7647	0	0	0	0	2.77778	0	0	14.2857	0	0	0	0	0	0
TPM3	Cytoskeletal protein	0	0	0	0	0	28.5714	0	0	0	0	0	4	0	0	0	0	0	0	25	0	0	0	0	0	7.69231	0	0	40	17.6471	0	0	0	0	8.33333	0	0	0	0	0	0	0	0	0
TPM4	Cytoskeletal protein	0	0	0	0	0	28.5714	0	0	0	0	0	4	0	0	0	0	0	0	25	0	0	0	0	0	7.69231	0	0	40	17.6471	0	0	0	0	8.33333	0	0	0	0	0	0	0	0	0
TUBA1A	Cytoskeletal protein	0	0	16.6667	0	0	0	0	0	0	0	0	0	0	0	0	0	0	0	0	0	0	0	0	0	0	0	0	0	0	0	0	0	0	0	0	0	0	0	0	0	0	0	0
TUBA1B	Cytoskeletal protein	0	0	16.6667	0	0	0	0	0	0	0	0	0	0	0	0	0	0	0	0	0	0	0	0	0	0	0	0	0	0	0	0	0	0	0	0	0	0	0	0	0	0	0	0
TUBA1C	Cytoskeletal protein	0	0	16.6667	0	0	0	0	0	0	0	0	0	0	0	0	0	0	0	0	0	0	0	0	0	0	0	0	0	0	0	0	0	0	0	0	0	0	0	0	0	0	0	0
TUBA3C	Cytoskeletal protein	0	0	16.6667	0	0	0	0	0	0	0	0	0	0	0	0	0	0	0	0	0	0	0	0	0	0	0	0	0	0	0	0	0	0	0	0	0	0	0	0	0	0	0	0
TUBA3D	Cytoskeletal protein	0	0	16.6667	0	0	0	0	0	0	0	0	0	0	0	0	0	0	0	0	0	0	0	0	0	0	0	0	0	0	0	0	0	0	0	0	0	0	0	0	0	0	0	0
TUBA4A	Cytoskeletal protein	0	0	16.6667	0	0	0	0	0	0	0	0	0	0	0	0	0	0	0	0	0	0	0	0	0	0	0	0	0	0	0	0	0	0	0	0	0	0	0	0	0	0	0	0
TUBA8	Cytoskeletal protein	0	0	16.6667	0	0	0	0	0	0	0	0	0	0	0	0	0	0	0	0	0	0	0	0	0	0	0	0	0	0	0	0	0	0	0	0	0	0	0	0	0	0	0	0
TUBB	Cytoskeletal protein	0	0	0	0	0	0	0	0	0	0	0	0	0	0	0	0	0	0	0	0	0	0	0	0	0	0	0	0	0	0	0	0	0	0	0	10	0	0	0	0	0	0	0
TUBB2B	Cytoskeletal protein	0	0	0	0	0	0	0	0	0	0	0	0	0	0	0	0	0	0	0	0	0	0	0	0	0	0	0	0	0	0	0	0	0	0	0	10	0	0	0	0	0	0	0
TUBB2C	Cytoskeletal protein	0	0	0	0	0	0	0	0	0	0	0	0	0	0	0	0	0	0	0	0	0	0	0	0	0	0	0	0	0	0	0	0	0	0	0	10	0	0	0	0	0	0	0
TUBB3	Cytoskeletal protein	0	0	0	0	0	0	0	0	0	0	0	0	0	0	0	0	0	0	0	0	0	0	0	0	0	0	0	0	0	0	0	0	0	0	0	10	0	0	0	0	0	0	0
TUBB4	Cytoskeletal protein	0	0	0	0	0	0	0	0	0	0	0	0	0	0	0	0	0	0	0	0	0	0	0	0	0	0	0	0	0	0	0	0	0	0	0	10	0	0	0	0	0	0	0
TUBB6	Cytoskeletal protein	0	0	0	0	0	0	0	0	0	0	0	0	0	0	0	0	0	0	0	0	0	0	0	0	0	0	0	0	0	0	0	0	0	0	0	10	0	0	0	0	0	0	0
VASP	Cytoskeletal protein	25	9.09091	33.3333	16.6667	0	14.2857	0	5.55556	0	0	3.0303	8	0	0	22.2222	25	28.5714	12.5	12.5	0	20	15.3846	18.1818	33.3333	7.69231	12.5	0	0	0	0	0	0	0	2.77778	0	10	28.5714	0	0	16.6667	7.14286	0	0
VIM	Cytoskeletal protein	100	0	33.3333	50	10.3448	71.4286	10	5.55556	16.6667	0	3.0303	8	13.0435	40	22.2222	25	42.8571	12.5	37.5	12.5	20	15.3846	18.1818	0	15.3846	12.5	0	120	11.7647	12.5	28.5714	20	40	5.55556	16.6667	20	57.1429	8.33333	10	66.6667	14.2857	50	71.4286
WDR1	Cytoskeletal protein	0	0	16.6667	0	0	0	0	0	0	0	0	0	0	0	0	0	0	0	0	0	0	0	0	0	0	0	0	0	0	0	0	0	0	0	0	0	0	0	0	0	0	0	0
MCM3	dna replication	0	0	0	0	0	0	0	0	0	0	0	0	0	0	0	0	0	0	0	0	0	0	0	0	0	0	0	0	0	0	0	0	0	0	0	0	0	0	10	0	0	0	0
ISOC1	Endoplasmic reticulum or golgi	0	0	16.6667	0	0	0	0	0	0	0	0	0	0	0	0	0	0	0	0	12.5	0	0	0	0	7.69231	0	0	0	0	0	0	0	0	2.77778	0	0	0	0	10	0	0	0	0
ASS1	Endoplasmic reticulum or golgi	0	0	0	0	0	0	0	0	0	0	0	0	0	0	0	0	0	0	0	0	0	0	0	0	15.3846	12.5	0	0	0	0	0	0	0	8.33333	0	0	0	0	0	0	0	0	0
CAT	Endoplasmic reticulum or golgi	0	0	16.6667	0	0	0	0	0	0	0	0	0	0	0	0	0	0	0	0	12.5	0	0	0	0	15.3846	25	0	0	5.88235	0	0	0	0	5.55556	0	0	0	0	10	0	7.14286	0	0
DHRS1	Endoplasmic reticulum or golgi	0	0	0	0	0	0	0	0	0	0	0	0	0	0	11.1111	0	0	0	0	12.5	0	0	0	0	7.69231	12.5	20	0	0	0	0	10	0	2.77778	0	0	0	0	0	0	0	0	0
C14orf133	Endoplasmic reticulum or golgi	0	0	0	0	0	0	0	0	0	0	0	0	0	0	0	0	0	0	0	0	0	0	0	0	0	0	0	0	5.88235	0	0	0	0	0	0	0	0	0	0	0	0	0	0
OCIAD1	Endoplasmic reticulum or golgi	0	0	0	0	0	0	0	0	0	0	0	0	0	0	0	0	0	0	12.5	0	0	0	0	0	0	0	0	0	0	0	0	0	0	0	0	0	0	0	0	0	0	0	0
SEC24D	Endoplasmic reticulum or golgi	0	0	0	0	0	0	0	0	0	0	0	0	0	0	0	0	0	0	12.5	0	0	0	0	0	0	0	0	0	0	0	0	0	0	0	0	0	0	0	0	0	0	0	0
ACAA1	Enzyme, misc.	0	0	0	0	0	0	0	0	0	0	0	0	0	0	0	0	0	0	0	0	0	0	0	0	7.69231	0	0	0	0	0	0	0	0	0	0	0	0	0	0	0	0	0	0
ACAA2	Enzyme, misc.	0	0	0	0	0	0	0	0	0	0	0	0	0	0	0	0	0	0	0	0	0	0	0	0	0	0	0	0	0	0	0	0	0	2.77778	0	0	0	0	0	0	0	0	0
ACAD11	Enzyme, misc.	0	0	0	0	0	0	0	0	0	0	0	0	0	0	0	0	0	0	0	0	0	0	0	33.3333	0	0	0	0	0	0	0	0	0	0	0	0	0	0	0	0	0	0	0
ACADSB	Enzyme, misc.	0	18.1818	50	0	6.89655	14.2857	0	0	0	0	0	4	0	0	22.2222	0	0	0	0	37.5	0	0	0	0	38.4615	37.5	80	0	17.6471	12.5	0	40	0	8.33333	0	10	0	33.3333	40	16.6667	28.5714	0	0
ACLY	Enzyme, misc.	0	0	16.6667	0	0	0	0	0	0	0	3.0303	0	0	0	0	0	0	0	0	0	0	0	0	0	0	0	0	0	0	0	0	0	0	0	0	0	0	0	0	0	0	0	0
ACSL1	Enzyme, misc.	0	0	0	0	0	14.2857	0	0	0	0	0	0	0	0	0	0	14.2857	0	0	0	0	0	0	0	0	0	0	0	11.7647	0	0	0	0	0	0	0	0	0	0	0	0	0	0
ACSL5	Enzyme, misc.	0	0	0	0	0	0	0	0	0	0	0	0	0	0	0	0	0	0	0	0	0	0	0	0	7.69231	0	0	0	0	0	0	0	0	0	0	0	0	0	0	0	0	0	0
ACY3	Enzyme, misc.	0	0	0	0	0	0	0	0	0	0	0	0	0	0	0	0	14.2857	0	0	0	0	0	0	0	0	0	0	0	0	0	0	0	0	0	0	0	0	0	0	0	0	0	0
ADH1A	Enzyme, misc.	0	9.09091	0	0	3.44828	0	0	0	0	0	0	0	0	20	11.1111	0	0	0	0	12.5	0	0	0	0	7.69231	0	0	0	0	0	0	10	0	2.77778	4.16667	0	0	0	10	0	0	0	0
ADH1B	Enzyme, misc.	0	18.1818	33.3333	0	10.3448	14.2857	0	0	0	0	0	4	0	20	33.3333	0	0	0	0	50	0	0	0	200	176.923	137.5	100	0	11.7647	12.5	0	70	0	41.6667	8.33333	0	0	16.6667	50	0	28.5714	0	0
ADH1C	Enzyme, misc.	0	9.09091	0	0	3.44828	0	0	0	0	0	0	0	0	20	11.1111	0	0	0	0	12.5	0	0	0	0	7.69231	0	0	0	0	0	0	10	0	2.77778	4.16667	0	0	0	10	0	0	0	0
AKR1A1	Enzyme, misc.	0	0	0	0	0	0	0	0	0	0	0	0	0	0	0	0	0	0	0	0	0	0	0	0	0	12.5	0	0	0	0	0	0	0	0	0	0	0	0	0	0	0	0	0
AKR1C1	Enzyme, misc.	0	0	0	0	0	28.5714	0	0	0	0	0	0	0	0	0	0	28.5714	0	25	0	0	0	0	0	7.69231	0	0	0	17.6471	0	0	0	0	8.33333	0	0	0	0	0	0	0	0	0
AKR1C2	Enzyme, misc.	0	0	0	0	0	14.2857	0	0	0	0	0	0	0	0	0	0	14.2857	0	12.5	0	0	0	0	0	0	0	0	0	5.88235	0	0	0	0	5.55556	0	0	0	0	0	0	0	0	0
AKR1C3	Enzyme, misc.	0	0	0	0	0	14.2857	0	0	0	0	0	0	0	0	0	0	14.2857	0	12.5	0	0	0	0	0	7.69231	0	0	0	11.7647	0	0	0	0	2.77778	0	0	0	0	0	0	0	0	0
AKR7A2	Enzyme, misc.	0	0	16.6667	0	0	0	0	0	0	0	0	0	0	0	0	0	0	0	0	0	0	0	0	0	0	0	0	0	0	0	0	0	0	0	0	0	0	0	0	0	0	0	0
AFAR3	Enzyme, misc.	0	0	16.6667	0	0	0	0	0	0	0	0	0	0	0	0	0	0	0	0	0	0	0	0	0	0	0	0	0	0	0	0	0	0	0	0	0	0	0	0	0	0	0	0
ALDH6A1	Enzyme, misc.	0	0	0	0	0	0	0	0	0	0	0	0	0	0	0	0	0	0	0	0	0	0	0	0	7.69231	0	0	0	0	0	0	0	0	8.33333	0	0	0	0	0	0	0	0	0
ALDOB	Enzyme, misc.	0	0	0	0	0	0	0	0	0	0	0	0	0	0	0	0	0	0	0	0	0	0	0	33.3333	7.69231	50	20	0	0	0	0	0	0	2.77778	0	0	0	0	0	0	0	0	0
ARD1A	Enzyme, misc.	0	0	33.3333	0	0	0	0	0	0	0	0	0	0	0	0	0	0	0	0	0	0	0	0	0	0	0	0	0	0	0	0	0	0	0	0	0	0	0	0	0	0	0	0
ARD1B	Enzyme, misc.	0	0	33.3333	0	0	0	0	0	0	0	0	0	0	0	0	0	0	0	0	0	0	0	0	0	0	0	0	0	0	0	0	0	0	0	0	0	0	0	0	0	0	0	0
ARG1	Enzyme, misc.	0	9.09091	50	0	6.89655	14.2857	0	0	0	0	0	8	0	0	11.1111	0	0	0	0	25	0	0	0	100	100	312.5	80	0	5.88235	12.5	0	20	0	13.8889	0	10	0	0	20	0	7.14286	0	0
ATIC	Enzyme, misc.	0	0	0	0	0	0	0	0	0	0	0	0	0	0	0	0	0	0	0	0	0	0	0	0	0	0	0	0	0	0	0	0	0	0	0	0	0	8.33333	0	0	0	0	0
ATP1A1	Enzyme, misc.	0	0	16.6667	0	0	0	0	5.55556	0	0	0	0	0	0	0	0	0	0	0	0	0	7.69231	0	0	15.3846	0	20	0	0	0	0	0	0	0	0	0	0	0	0	0	0	0	0
BHMT	Enzyme, misc.	0	0	0	0	0	0	0	0	0	0	0	0	0	0	0	0	0	0	0	0	0	0	0	33.3333	23.0769	12.5	20	0	0	0	0	0	0	8.33333	0	0	0	0	10	0	7.14286	0	0
BLVRB	Enzyme, misc.	0	0	0	0	0	0	0	0	0	0	0	0	0	0	0	0	0	0	0	0	0	0	0	0	0	0	0	0	5.88235	0	0	0	0	0	0	0	0	0	0	0	0	0	0
CBR1	Enzyme, misc.	12.5	0	0	0	0	0	0	0	0	0	0	0	0	0	0	0	0	0	0	0	0	0	0	0	0	0	0	0	0	0	0	0	0	0	0	0	0	0	0	0	0	0	0
CDA	Enzyme, misc.	12.5	0	0	0	0	0	0	0	0	0	0	0	0	0	0	0	0	0	0	0	0	0	0	0	0	0	0	0	0	0	0	0	0	0	0	0	0	0	0	0	0	0	0
CNP	Enzyme, misc.	0	0	0	0	0	0	0	0	0	6.25	9.09091	0	0	0	0	0	0	0	0	0	0	0	0	0	0	0	0	0	11.7647	0	0	0	0	0	0	0	0	0	0	0	0	0	0
COMT	Enzyme, misc.	0	0	0	0	0	0	0	0	0	0	0	0	0	0	0	0	28.5714	0	12.5	0	0	0	0	0	0	0	0	0	5.88235	0	0	0	0	0	0	0	0	0	0	0	0	0	0
CRYZ	Enzyme, misc.	12.5	0	50	0	0	0	0	0	0	0	0	0	0	0	0	0	0	0	0	0	0	0	0	0	0	0	0	0	0	0	0	0	0	0	0	0	0	0	0	0	0	0	0
CYB5R1	Enzyme, misc.	0	0	0	0	0	0	0	0	0	0	0	0	0	0	11.1111	0	0	0	0	0	0	0	0	0	7.69231	0	0	0	0	0	0	0	0	0	0	10	0	0	10	0	0	0	0
CYB5R3	Enzyme, misc.	0	0	0	0	0	0	0	0	0	0	0	0	0	0	0	0	0	0	0	0	0	0	0	0	0	37.5	0	0	0	0	0	0	0	2.77778	0	10	0	0	0	0	7.14286	0	0
DCXR	Enzyme, misc.	0	0	0	0	0	0	0	0	0	0	0	4	0	0	11.1111	0	14.2857	0	0	25	0	0	0	0	30.7692	12.5	0	0	11.7647	0	0	20	0	5.55556	0	10	0	8.33333	20	16.6667	7.14286	0	0
DDX3X	Enzyme, misc.	0	0	0	16.6667	0	14.2857	0	0	0	0	0	0	0	0	0	0	28.5714	0	25	0	0	0	0	0	0	0	0	0	5.88235	0	0	0	0	0	0	0	0	0	0	0	0	0	0
ECHS1	Enzyme, misc.	0	0	0	0	0	0	0	0	0	0	0	0	0	0	0	0	0	0	0	0	0	0	0	0	15.3846	37.5	0	0	0	0	0	10	0	0	0	0	0	0	0	0	0	0	0
ELP3	Enzyme, misc.	0	0	50	0	0	0	0	0	0	0	0	0	0	0	0	0	0	0	0	0	0	0	0	0	0	0	0	0	0	0	0	0	0	0	0	0	0	0	0	0	0	0	0
EPHX1	Enzyme, misc.	0	0	0	0	0	0	0	0	0	0	0	0	0	0	0	0	0	0	0	0	0	0	0	33.3333	15.3846	0	0	0	0	0	0	0	0	0	0	0	0	8.33333	0	0	0	0	0
FASN	Enzyme, misc.	0	0	0	0	0	0	0	0	0	0	0	0	0	0	0	0	0	0	0	0	0	0	0	0	7.69231	0	0	0	0	0	0	0	0	0	0	0	0	0	0	0	0	0	0
FH	Enzyme, misc.	0	0	0	0	0	0	0	0	0	0	0	0	0	0	0	0	0	0	0	0	0	0	0	0	0	0	0	0	0	0	0	0	0	2.77778	0	0	0	0	0	0	0	0	0
FTCD	Enzyme, misc.	0	0	0	0	0	28.5714	0	0	0	0	0	0	0	0	0	0	42.8571	0	0	0	0	0	0	0	0	0	0	0	11.7647	0	0	0	0	2.77778	0	0	0	0	0	16.6667	0	0	0
G6PD	Enzyme, misc.	25	18.1818	66.6667	16.6667	10.3448	0	5	11.1111	0	0	6.06061	4	4.34783	0	0	0	0	12.5	12.5	0	0	15.3846	0	33.3333	7.69231	12.5	0	0	0	0	28.5714	0	0	2.77778	0	0	0	0	0	0	0	0	0
GBE1	Enzyme, misc.	0	0	0	0	0	0	0	0	0	0	0	0	0	0	0	0	14.2857	0	0	0	0	0	0	0	0	0	0	0	0	0	0	0	0	0	0	0	0	0	0	0	0	0	0
GCN5L2	Enzyme, misc.	0	0	50	0	0	0	0	0	0	0	0	0	0	0	0	0	0	0	0	0	0	0	0	0	0	0	0	0	0	0	0	0	0	0	0	0	0	0	0	0	0	0	0
GLCE	Enzyme, misc.	0	0	0	16.6667	0	0	0	0	0	0	0	0	0	0	0	0	0	0	0	0	0	0	0	0	0	0	0	0	0	0	0	0	0	0	0	0	0	0	0	0	0	0	0
GLUD1	Enzyme, misc.	0	0	0	0	0	28.5714	0	0	0	0	0	4	0	0	11.1111	0	14.2857	0	0	12.5	0	0	0	66.6667	15.3846	37.5	40	0	17.6471	0	0	0	0	19.4444	0	10	0	16.6667	30	0	7.14286	0	0
GLUD2	Enzyme, misc.	0	0	0	0	0	14.2857	0	0	0	0	0	4	0	0	11.1111	0	14.2857	0	0	12.5	0	0	0	0	7.69231	25	20	0	11.7647	0	0	0	0	11.1111	0	10	0	8.33333	0	0	0	0	0
GMDS	Enzyme, misc.	0	0	50	0	0	0	0	0	0	0	0	0	0	0	0	0	0	0	0	0	0	0	0	0	0	0	0	0	0	0	0	0	0	0	0	0	0	0	0	0	0	0	0
GNMT	Enzyme, misc.	0	0	0	0	0	0	0	0	0	0	0	0	0	0	0	0	0	0	0	0	0	0	0	33.3333	0	12.5	0	0	0	0	0	10	0	0	0	0	0	0	0	0	0	0	0
GOT1	Enzyme, misc.	0	0	16.6667	0	0	0	0	0	0	0	0	0	0	0	0	0	0	0	0	12.5	0	0	0	0	7.69231	25	20	0	0	0	0	0	0	2.77778	0	0	0	0	0	0	0	0	0
GOT2	Enzyme, misc.	0	0	16.6667	0	0	0	0	0	0	0	0	0	0	0	0	0	0	0	0	0	0	0	0	0	7.69231	37.5	20	0	5.88235	0	0	0	0	2.77778	0	0	0	16.6667	0	0	7.14286	0	0
GPT	Enzyme, misc.	0	0	0	0	0	0	0	0	0	0	0	0	0	0	0	0	0	0	0	12.5	0	0	0	0	15.3846	25	0	0	0	0	0	0	0	5.55556	0	0	0	0	0	0	7.14286	0	0
GRHPR	Enzyme, misc.	0	0	0	0	0	0	0	0	0	0	0	0	0	0	0	0	0	0	0	0	0	0	0	0	7.69231	12.5	0	0	0	0	0	0	0	2.77778	0	0	0	0	0	0	0	0	0
GSS	Enzyme, misc.	0	0	0	0	0	0	0	0	0	0	0	0	0	0	0	0	0	0	0	0	0	0	0	0	0	0	0	20	0	0	0	0	0	0	0	0	0	0	0	0	0	0	0
GSTA1	Enzyme, misc.	0	0	0	0	0	14.2857	0	0	0	0	0	0	0	0	0	0	0	0	0	25	0	0	0	33.3333	69.2308	225	60	0	5.88235	0	0	10	0	22.2222	0	0	0	0	0	0	0	0	0
GSTA2	Enzyme, misc.	0	0	0	0	0	14.2857	0	0	0	0	0	0	0	0	0	0	0	0	0	25	0	0	0	33.3333	69.2308	225	60	0	5.88235	0	0	10	0	22.2222	0	0	0	0	0	0	0	0	0
GSTA3	Enzyme, misc.	0	0	0	0	0	14.2857	0	0	0	0	0	0	0	0	0	0	0	0	0	12.5	0	0	0	0	15.3846	12.5	20	0	5.88235	0	0	0	0	5.55556	0	0	0	0	0	0	0	0	0
GSTA5	Enzyme, misc.	0	0	0	0	0	0	0	0	0	0	0	0	0	0	0	0	0	0	0	12.5	0	0	0	33.3333	0	12.5	0	0	0	0	0	0	0	0	0	0	0	0	0	0	0	0	0
GSTP1	Enzyme, misc.	0	0	0	0	0	0	0	0	0	0	0	0	0	0	0	0	14.2857	0	12.5	0	0	0	0	0	0	0	0	0	0	0	0	0	0	0	0	0	0	0	0	0	0	0	14.2857
GSTT1	Enzyme, misc.	0	0	0	0	0	0	0	0	0	0	0	0	0	0	0	0	0	0	0	12.5	0	0	0	0	0	0	0	0	0	0	0	0	0	0	0	0	0	0	0	0	7.14286	0	0
HPD	Enzyme, misc.	0	0	0	0	0	14.2857	0	0	0	0	0	0	0	0	0	0	0	0	0	0	0	0	0	0	0	25	0	0	11.7647	0	0	0	0	5.55556	0	0	0	0	0	0	0	0	0
HRSP12	Enzyme, misc.	0	9.09091	16.6667	0	3.44828	0	0	0	0	0	0	0	0	0	22.2222	0	28.5714	0	0	37.5	0	0	0	66.6667	23.0769	0	0	0	17.6471	12.5	0	20	0	11.1111	0	30	0	33.3333	10	33.3333	28.5714	0	0
IDH1	Enzyme, misc.	0	0	16.6667	0	0	0	0	0	0	0	0	0	0	0	0	0	0	0	0	0	0	0	0	0	7.69231	0	0	0	0	0	0	0	0	0	0	0	0	0	10	0	0	0	0
IVD	Enzyme, misc.	0	0	0	0	0	0	0	0	0	0	0	0	0	0	0	0	0	0	0	0	0	0	0	0	0	0	0	0	0	0	0	10	0	0	0	0	0	0	0	0	0	0	0
KMO	Enzyme, misc.	0	0	0	0	0	0	0	0	0	0	0	0	0	0	0	0	0	0	0	0	0	0	0	0	7.69231	0	0	0	0	0	0	0	0	0	0	0	0	0	0	0	0	0	0
LTB4DH	Enzyme, misc.	0	0	16.6667	0	0	0	0	0	0	0	0	0	0	0	0	0	0	0	0	0	0	0	0	33.3333	7.69231	25	20	0	0	0	0	0	0	2.77778	0	0	0	0	10	0	0	0	0
MDH1	Enzyme, misc.	0	0	0	0	0	0	0	0	0	0	0	0	0	0	0	0	0	0	0	0	0	0	0	0	0	0	0	20	0	0	0	0	0	0	0	0	0	0	0	0	0	0	0
MGST1	Enzyme, misc.	0	0	0	0	0	0	0	0	0	0	0	0	0	0	0	0	0	0	0	0	0	0	0	0	0	12.5	0	0	0	0	0	0	0	0	0	0	0	0	0	0	0	0	0
MTMR10	Enzyme, misc.	0	0	0	0	0	0	0	0	0	0	0	0	0	0	0	0	0	0	12.5	0	0	0	0	0	0	0	0	0	0	0	0	0	0	0	0	0	0	0	0	0	0	0	0
NAPRT1	Enzyme, misc.	0	0	33.3333	0	0	0	0	0	8.33333	0	0	0	0	0	0	0	0	0	0	0	0	15.3846	0	100	23.0769	37.5	0	0	0	0	0	10	0	8.33333	0	0	0	8.33333	10	0	0	0	0
NDUFB10	Enzyme, misc.	0	0	0	0	0	0	0	0	0	0	0	0	0	0	0	0	0	0	0	0	0	0	0	0	0	12.5	0	0	0	0	0	0	0	0	0	0	0	0	0	0	0	0	0
PRDX1	Enzyme, misc.	0	0	0	0	0	0	0	0	0	0	0	0	0	0	0	0	0	0	25	0	0	0	0	0	0	0	0	0	0	0	0	0	0	0	0	0	0	0	0	0	0	0	0
NNMT	Enzyme, misc.	0	0	33.3333	0	0	0	0	0	0	0	0	0	0	0	0	0	0	0	0	0	0	0	0	0	0	0	0	0	5.88235	0	0	0	0	0	0	0	0	0	0	0	0	0	0
NNT	Enzyme, misc.	0	0	16.6667	0	0	0	0	0	0	0	0	0	0	0	0	0	0	0	0	12.5	0	0	0	0	7.69231	12.5	20	0	5.88235	0	0	0	0	0	0	0	0	8.33333	20	0	7.14286	0	0
REXO2	Enzyme, misc.	0	0	16.6667	0	0	0	0	0	0	0	0	0	0	0	0	0	0	0	0	0	0	0	0	0	0	12.5	0	0	0	0	0	0	0	0	0	0	0	0	0	0	0	0	0
PAPSS2	Enzyme, misc.	0	0	0	0	0	0	0	0	0	0	0	0	0	0	0	0	0	0	0	0	0	0	0	0	0	0	0	0	0	0	0	0	0	2.77778	0	0	0	0	0	0	0	0	0
PC	Enzyme, misc.	0	0	0	0	0	0	0	0	0	0	0	0	0	0	0	0	0	0	0	0	0	0	0	0	0	25	0	0	0	0	0	0	0	2.77778	0	0	0	0	0	0	0	0	0
PCCA	Enzyme, misc.	0	0	0	0	0	0	0	0	0	0	0	0	0	0	0	0	0	0	0	0	0	0	0	0	0	0	0	0	0	0	0	0	0	0	0	0	0	8.33333	0	0	0	0	0
PDHA1	Enzyme, misc.	12.5	9.09091	16.6667	0	13.7931	57.1429	15	0	0	25	6.06061	0	4.34783	60	0	0	0	0	0	0	0	0	0	0	23.0769	62.5	40	60	41.1765	37.5	28.5714	10	0	11.1111	25	0	0	0	0	16.6667	0	0	0
PDHA2	Enzyme, misc.	12.5	9.09091	16.6667	0	13.7931	57.1429	15	0	0	25	6.06061	0	4.34783	60	0	0	0	0	0	0	0	0	0	0	23.0769	62.5	40	60	41.1765	37.5	28.5714	10	0	11.1111	25	0	0	0	0	16.6667	0	0	0
PECI	Enzyme, misc.	0	54.5455	16.6667	0	13.7931	14.2857	0	0	0	0	0	12	0	0	44.4444	0	14.2857	0	0	25	0	0	0	33.3333	76.9231	87.5	40	0	11.7647	62.5	0	30	0	30.5556	0	10	0	33.3333	10	16.6667	7.14286	0	0
PECR	Enzyme, misc.	0	0	0	0	3.44828	0	0	5.55556	0	0	0	4	0	0	11.1111	0	0	0	0	12.5	20	7.69231	0	0	0	0	20	0	11.7647	12.5	0	0	0	11.1111	0	0	0	16.6667	20	0	7.14286	0	0
PGM2	Enzyme, misc.	0	0	0	0	0	0	0	0	0	6.25	0	0	0	0	0	0	0	0	0	0	0	0	0	0	0	12.5	0	0	0	0	0	10	0	0	0	0	0	0	0	0	0	0	0
DDX3X	Enzyme, misc.	0	0	0	16.6667	0	14.2857	0	0	0	0	0	0	0	0	0	0	28.5714	0	25	0	0	0	0	0	0	0	0	0	5.88235	0	0	0	0	0	0	0	0	0	0	0	0	0	0
PLCG1	Enzyme, misc.	0	9.09091	0	0	0	0	0	0	0	0	3.0303	0	0	0	0	0	0	0	0	0	0	0	0	0	7.69231	25	0	0	0	0	0	0	0	2.77778	4.16667	0	0	0	0	0	0	0	0
PLCG2	Enzyme, misc.	0	0	0	0	0	0	0	0	0	0	0	0	0	0	0	0	14.2857	6.25	12.5	0	0	0	0	0	0	0	0	0	0	0	0	0	0	0	0	0	0	0	0	0	0	0	0
PPA2	Enzyme, misc.	0	0	0	0	0	0	0	0	0	0	0	0	0	0	0	0	0	0	0	0	0	0	0	0	7.69231	12.5	0	0	0	0	0	0	0	2.77778	0	0	0	0	0	0	0	0	0
PPIA	Enzyme, misc.	0	0	0	0	0	14.2857	0	0	0	0	0	0	0	0	0	0	28.5714	0	12.5	0	0	0	0	0	0	0	0	0	5.88235	0	0	0	0	2.77778	0	0	0	0	0	0	0	0	0
PRDX3	Enzyme, misc.	0	0	16.6667	0	0	0	0	0	0	0	0	0	0	0	0	0	0	0	0	0	0	0	0	0	0	0	0	0	0	0	0	0	0	0	0	0	0	0	0	0	0	0	0
PYGL	Enzyme, misc.	0	0	0	16.6667	0	28.5714	0	0	0	0	0	0	0	0	0	0	0	0	0	0	0	7.69231	0	0	0	12.5	0	20	11.7647	0	0	20	0	0	0	10	0	8.33333	20	0	7.14286	0	0
RCTPI1	Enzyme, misc.	0	0	0	0	0	0	0	0	0	0	0	0	0	0	0	0	0	0	0	0	0	0	0	0	0	0	0	0	0	0	0	0	0	0	0	0	0	0	0	0	0	0	14.2857
SOD2	Enzyme, misc.	0	0	16.6667	0	0	0	0	0	0	0	0	0	0	0	0	0	0	0	0	0	0	0	0	0	0	0	0	0	0	0	0	0	0	0	0	0	0	0	0	0	0	0	0
SULT1A1	Enzyme, misc.	0	0	0	0	0	0	0	0	0	0	0	0	0	0	0	0	0	0	0	0	0	0	0	0	0	0	0	0	0	0	0	0	0	5.55556	0	0	0	0	0	0	0	0	0
SULT1A2	Enzyme, misc.	0	0	0	0	0	0	0	0	0	0	0	0	0	0	0	0	0	0	0	0	0	0	0	0	0	0	0	0	0	0	0	0	0	5.55556	0	0	0	0	0	0	0	0	0
SULT1A3	Enzyme, misc.	0	0	0	0	0	0	0	0	0	0	0	0	0	0	0	0	0	0	0	0	0	0	0	0	0	0	0	0	0	0	0	0	0	5.55556	0	0	0	0	0	0	0	0	0
SULT2A1	Enzyme, misc.	0	0	0	0	0	0	0	0	0	0	0	0	0	0	0	0	0	0	0	0	0	0	0	0	0	12.5	0	0	0	0	0	0	0	0	0	0	0	0	0	0	0	0	0
TGM2	Enzyme, misc.	12.5	9.09091	16.6667	0	0	0	0	5.55556	8.33333	0	0	4	0	0	11.1111	12.5	14.2857	6.25	12.5	12.5	0	0	9.09091	0	0	0	0	0	5.88235	0	14.2857	10	20	2.77778	0	10	0	8.33333	10	0	0	0	0
TKT	Enzyme, misc.	0	0	83.3333	0	0	0	0	0	0	0	0	0	0	0	0	0	0	0	0	0	0	7.69231	0	0	0	25	0	0	0	0	0	0	0	5.55556	0	0	0	0	0	0	0	0	0
TPI1	Enzyme, misc.	0	0	0	0	0	0	0	0	0	0	0	0	0	0	0	0	0	0	0	0	0	0	0	0	0	0	0	0	0	0	0	0	0	0	0	0	0	0	0	0	0	0	14.2857
TST	Enzyme, misc.	0	0	0	0	0	0	0	0	0	0	0	0	0	0	0	0	14.2857	0	0	0	0	0	0	0	0	0	0	0	0	0	0	0	0	0	0	0	0	0	0	0	0	0	0
UGP2	Enzyme, misc.	0	0	0	0	0	0	0	0	0	0	0	0	0	0	0	0	0	0	0	12.5	0	0	0	33.3333	0	12.5	20	0	5.88235	0	0	10	0	5.55556	0	0	0	8.33333	10	0	0	0	0
UMPS	Enzyme, misc.	0	0	0	0	0	0	0	0	0	0	0	0	0	0	0	0	0	0	0	12.5	0	0	0	0	0	0	0	0	0	0	0	0	0	2.77778	0	0	0	0	0	0	0	0	0
ZDHHC5	Enzyme, misc.	0	0	0	0	0	0	0	0	0	0	3.0303	0	0	0	0	0	0	0	0	0	0	0	0	0	0	0	0	0	0	0	0	0	0	0	0	0	0	0	0	0	0	0	0
ALDH1A1	G protein or regulator	0	0	0	0	0	0	0	0	0	0	0	0	0	0	0	0	0	0	0	0	0	0	0	33.3333	7.69231	12.5	20	0	0	0	0	0	0	5.55556	0	0	0	8.33333	0	0	0	0	0
FLJ32810	G protein or regulator	0	9.09091	0	16.6667	3.44828	28.5714	0	0	8.33333	0	0	8	0	20	0	12.5	14.2857	0	0	0	0	0	0	0	0	0	0	0	5.88235	25	0	30	0	2.77778	8.33333	10	0	0	0	0	7.14286	0	0
GBP1	G protein or regulator	0	0	0	0	0	0	0	0	0	0	0	0	0	0	0	0	0	0	0	0	0	0	0	0	0	0	0	0	5.88235	0	0	0	0	0	0	0	0	0	0	0	0	0	0
GDI2	G protein or regulator	12.5	9.09091	16.6667	0	0	0	0	0	0	6.25	0	0	0	0	0	0	14.2857	0	0	0	0	0	0	33.3333	15.3846	12.5	20	0	0	0	0	0	0	2.77778	0	0	14.2857	0	0	0	0	0	0
GIT1	G protein or regulator	0	0	0	0	0	0	0	0	0	0	0	4	0	0	0	0	0	0	0	0	0	0	0	0	0	0	0	0	5.88235	0	0	0	0	2.77778	0	0	0	0	0	0	0	0	0
GIT2	G protein or regulator	0	0	0	0	0	0	0	0	0	0	0	0	0	0	0	0	0	0	0	0	0	0	0	0	0	0	0	0	5.88235	0	0	0	0	0	0	0	0	0	0	0	0	0	0
IQGAP1	G protein or regulator	12.5	0	16.6667	0	0	14.2857	5	5.55556	8.33333	6.25	0	4	4.34783	0	11.1111	12.5	42.8571	6.25	62.5	0	0	15.3846	9.09091	0	0	12.5	0	20	5.88235	12.5	14.2857	0	0	2.77778	4.16667	10	28.5714	8.33333	10	0	7.14286	0	0
IQGAP2	G protein or regulator	0	0	0	0	0	14.2857	0	0	0	0	0	0	0	0	0	0	28.5714	0	12.5	0	0	0	0	0	0	12.5	0	0	5.88235	0	0	0	0	2.77778	0	0	14.2857	0	0	0	0	0	0
RASA1	G protein or regulator	25	0	33.3333	0	0	0	0	0	0	0	0	0	0	0	0	0	0	0	0	0	0	0	0	0	0	0	0	0	0	0	0	0	0	0	0	0	0	0	0	0	0	0	0
RIN1	G protein or regulator	12.5	0	0	16.6667	3.44828	0	0	0	8.33333	0	3.0303	4	0	0	0	0	0	0	0	0	0	0	0	0	0	0	0	0	0	12.5	14.2857	0	0	0	4.16667	10	0	0	0	0	0	0	0
ARHGAP12	gtpase activating protein, rac_rho	0	0	0	0	0	0	0	0	0	0	0	0	0	0	0	0	14.2857	0	0	0	0	0	0	0	0	0	0	0	0	0	0	0	0	2.77778	4.16667	0	0	0	0	0	0	0	0
ARHGEF5	guanine nucleotide exchange factor, rac_rho	12.5	0	50	0	0	0	0	0	0	0	0	0	0	0	0	0	0	0	0	0	0	0	0	0	0	0	0	0	0	0	0	0	0	0	0	0	0	0	0	0	0	0	0
VAV1	guanine nucleotide exchange factor, rac_rho	0	0	0	0	0	0	0	0	0	0	0	0	0	0	0	0	0	0	0	0	0	0	0	0	0	0	0	0	0	0	0	0	0	0	0	10	0	0	0	0	0	0	14.2857
A2M	inhibitor	0	0	0	0	0	0	0	0	0	0	0	0	0	0	0	0	0	0	0	0	0	0	0	0	0	0	0	0	0	0	0	0	0	0	0	0	0	0	0	0	0	0	28.5714
C3	inhibitor	0	0	0	0	0	0	0	0	0	0	0	0	0	0	0	0	0	0	0	0	0	0	9.09091	0	0	0	0	0	0	0	0	0	0	0	0	0	0	0	0	0	0	0	0
CSTB	inhibitor	0	0	0	0	0	0	0	0	0	0	0	0	0	0	0	0	14.2857	0	0	0	0	0	0	0	0	0	0	0	0	0	0	0	0	2.77778	0	0	0	0	0	0	0	0	0
ERRFI1	inhibitor	0	0	0	0	0	0	0	0	0	0	0	0	0	0	0	0	0	0	0	0	0	0	0	0	0	0	0	0	5.88235	0	0	0	0	0	0	0	0	0	0	0	0	0	0
PEBP1	inhibitor	0	0	0	0	0	0	0	0	0	0	0	0	0	0	0	0	0	0	0	0	0	0	0	0	0	0	0	0	5.88235	0	0	0	0	0	0	0	0	0	0	0	0	0	0
LXN	Inhibitor protein	0	0	0	0	0	0	0	0	0	0	0	0	0	0	0	0	0	0	12.5	0	0	0	0	0	0	0	0	0	0	0	0	0	0	0	0	0	0	0	0	0	0	0	0
CKB	Kinase (non-protein)	0	0	0	0	0	0	0	0	0	0	0	0	0	0	0	0	14.2857	0	0	0	0	0	0	0	0	0	0	0	0	0	0	0	0	0	0	0	0	0	0	0	0	0	0
CMPK	Kinase (non-protein)	0	0	0	0	0	0	0	0	0	0	0	0	0	0	0	0	28.5714	0	25	0	0	0	0	0	0	0	0	0	0	0	0	0	0	0	0	0	0	0	0	0	0	0	0
DCAKD	Kinase (non-protein)	0	0	0	0	0	0	0	0	0	0	0	0	0	0	0	0	0	0	0	0	0	0	9.09091	0	0	0	0	0	0	0	0	0	0	0	0	0	0	0	0	0	0	0	0
CKM	Kinase (non-protein)	12.5	0	0	0	0	0	0	0	0	0	0	0	0	0	0	0	0	0	0	0	0	0	0	0	0	0	0	0	0	0	0	0	0	0	0	0	0	0	0	0	0	0	0
PGK1	Kinase (non-protein)	0	0	50	0	0	0	5	0	0	0	0	0	0	0	0	0	14.2857	0	25	0	20	0	0	0	0	0	0	0	0	0	0	0	0	0	0	0	0	0	0	0	0	0	0
PGK2	Kinase (non-protein)	0	0	0	0	0	0	0	0	0	0	0	0	0	0	0	0	14.2857	0	25	0	0	0	0	0	0	0	0	0	0	0	0	0	0	0	0	0	0	0	0	0	0	0	0
PIK3CD	Kinase (non-protein)	0	0	16.6667	0	0	0	0	0	0	0	0	0	0	0	0	0	0	0	0	0	0	0	0	0	0	12.5	0	0	0	0	0	0	0	2.77778	0	0	0	0	0	0	0	0	0
PIK3R1	Kinase (non-protein)	25	18.1818	16.6667	16.6667	6.89655	0	10	5.55556	8.33333	6.25	6.06061	24	4.34783	20	44.4444	37.5	28.5714	6.25	12.5	12.5	80	23.0769	27.2727	66.6667	7.69231	87.5	20	20	11.7647	37.5	0	0	20	8.33333	16.6667	40	42.8571	25	0	16.6667	14.2857	16.6667	0
PIK3R2	Kinase (non-protein)	12.5	0	16.6667	0	6.89655	0	10	0	8.33333	0	3.0303	4	4.34783	0	0	12.5	0	0	0	0	20	0	0	0	0	12.5	0	0	0	0	0	0	0	0	0	10	0	0	0	0	0	0	0
PIK3R3	Kinase (non-protein)	0	0	0	0	3.44828	0	5	0	0	0	0	4	0	0	11.1111	12.5	0	0	0	0	20	7.69231	9.09091	0	0	12.5	20	0	5.88235	12.5	0	0	0	0	4.16667	10	14.2857	8.33333	0	0	0	0	0
PKLR	Kinase (non-protein)	0	0	0	0	0	0	0	0	0	0	0	0	0	0	0	0	0	0	0	0	0	0	0	0	0	0	0	0	0	0	0	10	0	0	0	0	0	8.33333	10	0	0	0	0
PYGB	Kinase (non-protein)	0	9.09091	33.3333	0	0	0	0	0	0	0	0	4	0	0	0	0	0	0	0	0	0	0	0	0	15.3846	0	0	0	0	0	0	0	0	5.55556	0	0	0	0	10	0	0	0	0
OSBPL9	lipid binding	0	0	0	0	0	14.2857	0	0	0	0	0	0	0	0	0	0	0	0	0	0	0	0	0	0	0	0	0	0	5.88235	0	0	0	0	0	0	0	0	0	0	0	0	0	0
PLEKHA6	lipid binding	0	0	0	0	0	0	0	0	0	0	0	0	0	0	0	0	114.286	0	12.5	0	0	0	0	0	0	0	0	0	0	0	0	0	0	0	0	0	0	0	0	0	0	0	0
SEC14L2	lipid binding	0	0	0	0	0	0	0	0	0	0	0	0	0	0	0	0	0	0	0	0	0	0	0	0	23.0769	0	0	0	11.7647	0	0	0	0	2.77778	0	0	0	0	0	0	0	0	0
SEC14L3	lipid binding	0	0	0	0	0	0	0	0	0	0	0	0	0	0	0	0	0	0	0	0	0	0	0	0	15.3846	0	0	0	0	0	0	0	0	0	0	0	0	0	0	0	0	0	0
ACAD10	Mitochondrial protein	0	0	0	0	0	0	0	0	0	0	0	0	0	0	0	0	0	0	0	0	0	0	0	0	0	12.5	0	0	0	0	0	0	0	0	0	0	0	0	0	0	0	0	0
ACACB	Mitochondrial protein	0	0	0	0	0	0	0	0	0	0	0	0	0	0	0	0	0	0	0	0	0	0	0	0	7.69231	0	0	0	0	0	0	0	0	0	0	0	0	0	0	0	0	0	0
ACSM1	Mitochondrial protein	0	0	16.6667	0	3.44828	0	0	0	0	0	0	0	0	0	0	0	0	0	0	12.5	0	0	0	0	7.69231	12.5	20	0	5.88235	0	0	10	0	2.77778	0	10	0	0	10	0	7.14286	0	0
LOC123876	Mitochondrial protein	0	0	16.6667	0	3.44828	0	0	0	0	0	0	0	0	0	0	0	0	0	0	12.5	0	0	0	0	7.69231	12.5	20	0	5.88235	0	0	10	0	2.77778	0	10	0	0	10	0	7.14286	0	0
AGXT	Mitochondrial protein	0	0	0	0	0	0	0	0	0	0	0	0	0	0	0	0	0	0	0	0	0	0	0	0	0	12.5	0	0	5.88235	0	0	0	0	2.77778	0	0	0	0	0	0	7.14286	0	0
ALDH7A1	Mitochondrial protein	0	0	0	0	0	0	0	0	0	0	0	0	0	0	0	0	0	0	0	0	0	0	0	0	7.69231	0	0	0	0	0	0	0	0	0	0	0	0	0	0	0	0	0	0
ALDH9A1	Mitochondrial protein	0	0	0	0	0	0	0	0	0	0	0	0	0	0	0	0	0	0	0	0	0	0	0	0	7.69231	0	0	0	5.88235	0	0	0	0	0	0	0	0	0	0	0	0	0	0
ALDOA	Mitochondrial protein	12.5	0	0	0	0	0	0	0	0	0	0	0	0	0	0	0	0	0	0	0	0	0	0	0	0	0	0	0	0	0	0	0	0	0	0	0	0	0	0	0	0	0	0
CKMT1B	Mitochondrial protein	0	9.09091	0	0	0	0	0	0	0	0	0	0	0	0	0	0	0	0	0	0	0	0	0	0	0	0	0	0	0	0	0	0	0	0	0	0	0	0	0	0	0	0	0
CPS1	Mitochondrial protein	0	0	0	0	0	0	0	0	0	0	0	0	0	0	0	0	0	0	0	12.5	0	0	0	33.3333	23.0769	37.5	40	0	11.7647	0	0	10	0	13.8889	0	0	0	0	10	0	7.14286	0	0
GART	Mitochondrial protein	12.5	0	0	0	0	0	0	0	0	0	0	0	0	0	0	0	0	0	0	0	0	0	0	0	0	0	0	0	0	0	0	0	0	0	0	0	0	0	0	0	0	0	0
GATM	Mitochondrial protein	0	0	0	0	3.44828	0	0	0	0	0	0	0	0	0	0	0	0	0	0	12.5	0	0	0	0	15.3846	37.5	0	0	5.88235	0	0	20	0	22.2222	0	0	0	16.6667	0	0	7.14286	0	0
HADHA	Mitochondrial protein	0	0	0	0	0	0	0	0	0	0	0	0	0	0	0	0	0	0	0	0	0	0	0	0	7.69231	12.5	0	0	0	0	0	0	0	2.77778	0	0	0	0	10	0	0	0	0
HMGCS2	Mitochondrial protein	0	0	0	0	3.44828	14.2857	0	0	0	0	0	0	0	0	0	0	0	0	0	0	0	0	0	0	0	12.5	0	0	5.88235	0	0	10	0	2.77778	0	0	0	0	0	0	0	0	0
LHPP	Mitochondrial protein	0	0	0	0	0	0	0	0	0	0	0	0	0	0	0	0	0	0	0	25	0	0	0	0	15.3846	0	0	0	0	0	0	0	0	11.1111	0	10	0	0	40	0	35.7143	0	0
NIPSNAP1	Mitochondrial protein	0	0	0	0	0	0	0	0	0	0	0	0	0	0	0	0	0	0	0	0	0	0	0	33.3333	7.69231	25	0	0	0	0	0	0	0	11.1111	0	0	0	0	0	0	0	0	0
PKM2	Mitochondrial protein	12.5	0	50	0	0	0	0	0	0	0	0	0	0	0	0	0	0	0	0	0	0	0	0	0	0	0	0	0	0	0	0	0	0	0	0	0	0	0	0	0	0	0	0
PTS	Mitochondrial protein	0	0	0	0	0	0	0	0	0	0	0	0	0	0	0	0	0	0	0	0	0	0	0	0	0	25	20	0	0	0	0	0	0	0	0	0	0	0	10	0	0	0	0
SCP2	Mitochondrial protein	0	0	0	0	0	0	0	0	0	0	0	0	0	0	0	0	0	0	0	0	0	0	0	0	0	12.5	0	0	0	0	0	0	0	0	0	0	0	0	0	0	0	0	0
SHMT1	Mitochondrial protein	0	0	16.6667	0	0	0	0	0	0	0	0	0	0	0	0	0	0	0	0	0	0	0	0	33.3333	23.0769	75	20	0	5.88235	0	0	0	0	8.33333	0	0	0	25	0	0	0	0	0
DYNC1H1	Motor or contractile protein	25	0	33.3333	0	0	0	0	0	0	0	0	0	0	0	0	0	0	0	0	0	0	0	0	0	0	0	0	0	0	0	0	0	0	0	0	0	0	0	0	0	0	0	0
DYNC1LI2	Motor or contractile protein	0	0	0	0	0	0	0	0	0	0	0	0	0	0	0	0	14.2857	0	0	0	0	0	0	0	0	0	0	0	0	0	0	0	0	0	0	0	0	0	0	0	0	0	0
MYL9	Motor or contractile protein	0	0	0	0	0	0	0	0	0	0	0	0	0	0	0	0	14.2857	0	12.5	0	0	0	0	0	0	0	0	0	0	0	0	0	0	0	0	0	14.2857	0	0	0	0	0	0
MYL12B	Motor or contractile protein	0	0	0	0	0	0	0	0	0	0	0	0	0	0	0	0	14.2857	0	12.5	0	0	0	0	0	0	0	0	0	0	0	0	0	0	0	0	0	0	0	0	0	0	0	14.2857
MRCL3	Motor or contractile protein	0	0	0	0	0	0	0	0	0	0	0	0	0	0	0	0	14.2857	0	12.5	0	0	0	0	0	0	0	0	0	0	0	0	0	0	0	0	0	0	0	0	0	0	0	14.2857
MYH10	Motor or contractile protein	12.5	9.09091	0	16.6667	3.44828	14.2857	0	5.55556	8.33333	0	0	4	0	0	0	0	0	0	0	0	0	7.69231	0	0	0	0	20	0	5.88235	12.5	0	0	20	0	4.16667	0	0	0	0	0	0	0	0
MYH11	Motor or contractile protein	0	0	0	0	0	0	0	0	0	6.25	0	0	0	0	0	0	0	0	0	0	0	0	0	0	0	0	0	0	0	0	0	0	0	0	0	0	0	0	0	0	0	0	0
MYH9	Motor or contractile protein	50	0	66.6667	50	17.2414	28.5714	0	16.6667	8.33333	25	0	12	4.34783	20	0	0	0	12.5	25	12.5	20	23.0769	9.09091	0	0	50	20	20	5.88235	25	14.2857	10	0	2.77778	0	0	0	16.6667	0	0	0	0	0
MYL6	Motor or contractile protein	0	0	0	16.6667	0	28.5714	0	0	0	0	0	0	0	0	0	0	85.7143	0	50	0	0	0	0	0	0	0	0	0	23.5294	0	0	0	0	2.77778	0	0	28.5714	0	0	0	0	0	0
MYL6B	Motor or contractile protein	0	0	0	0	0	0	0	0	0	0	0	0	0	0	0	0	14.2857	0	0	0	0	0	0	0	0	0	0	0	5.88235	0	0	0	0	0	0	0	14.2857	0	0	0	0	0	0
TPM2	Motor or contractile protein	0	0	0	0	0	0	0	0	0	0	0	0	0	0	0	0	0	0	0	0	0	0	0	0	0	0	0	0	0	0	0	0	0	0	4.16667	0	0	0	0	0	0	0	0
PTPN18	Phosphatase	0	0	0	16.6667	0	0	0	0	0	0	0	0	0	0	0	0	14.2857	0	0	0	0	0	0	0	0	0	0	0	0	0	14.2857	0	0	2.77778	0	0	0	0	0	0	0	0	0
CTDSP1	Phosphatase	0	0	0	0	0	0	0	0	0	0	0	0	0	0	0	0	14.2857	0	0	0	0	0	0	0	0	0	0	0	0	0	0	0	0	0	0	0	0	0	0	0	0	0	0
FBP1	Phosphatase	12.5	0	83.3333	0	10.3448	14.2857	0	0	0	0	0	4	0	0	33.3333	0	28.5714	0	0	100	0	0	0	66.6667	46.1538	187.5	140	0	17.6471	0	0	40	0	27.7778	0	20	0	66.6667	100	33.3333	57.1429	0	0
FBP2	Phosphatase	12.5	0	16.6667	0	6.89655	14.2857	0	0	0	0	0	4	0	0	22.2222	0	14.2857	0	0	12.5	0	0	0	0	15.3846	37.5	40	0	11.7647	0	0	10	0	5.55556	0	10	0	0	20	16.6667	14.2857	0	0
PPP1R12A	Phosphatase	0	0	0	0	0	0	0	0	0	0	0	0	0	0	0	0	14.2857	0	0	0	0	0	0	0	0	0	0	0	0	0	0	0	0	0	0	0	0	0	0	0	0	0	0
PGAM1	Phosphatase	25	9.09091	33.3333	16.6667	10.3448	42.8571	0	22.2222	16.6667	12.5	6.06061	20	0	0	33.3333	12.5	14.2857	6.25	0	100	60	30.7692	0	0	107.692	37.5	120	20	23.5294	0	0	50	20	19.4444	20.8333	50	14.2857	66.6667	80	33.3333	42.8571	0	14.2857
PGAM2	Phosphatase	25	9.09091	16.6667	16.6667	10.3448	42.8571	0	22.2222	16.6667	12.5	6.06061	20	0	0	33.3333	12.5	14.2857	6.25	0	100	60	30.7692	0	0	100	25	100	20	23.5294	0	0	50	20	19.4444	20.8333	50	14.2857	66.6667	80	33.3333	42.8571	0	14.2857
PGAM4	Phosphatase	25	9.09091	16.6667	16.6667	10.3448	42.8571	0	22.2222	16.6667	12.5	6.06061	20	0	0	33.3333	12.5	14.2857	6.25	0	100	60	30.7692	0	0	100	25	100	20	23.5294	0	0	50	20	19.4444	20.8333	50	14.2857	66.6667	80	33.3333	42.8571	0	14.2857
PHPT1	Phosphatase	0	0	33.3333	0	0	0	0	0	0	0	0	0	0	0	0	0	0	0	0	0	0	0	0	0	0	0	0	0	0	0	0	0	0	0	0	0	0	0	0	0	0	0	0
PPM1B	Phosphatase	0	0	0	0	0	0	0	0	0	0	0	0	0	0	0	0	14.2857	0	0	0	0	0	0	0	0	0	0	0	5.88235	0	0	0	0	0	0	0	0	0	0	0	0	0	0
PPP2CA	Phosphatase	0	0	16.6667	0	0	0	0	0	0	0	0	0	0	0	0	0	0	0	0	0	0	0	0	0	0	0	0	0	0	0	0	0	0	0	0	0	0	0	0	0	0	0	0
PPP2CB	Phosphatase	0	0	16.6667	0	0	0	0	0	0	0	0	0	0	0	0	0	0	0	0	0	0	0	0	0	0	0	0	0	0	0	0	0	0	0	0	0	0	0	0	0	0	0	0
PTPRA	Phosphatase	0	0	0	0	3.44828	14.2857	0	0	8.33333	6.25	3.0303	4	4.34783	0	11.1111	12.5	0	6.25	0	0	0	0	27.2727	0	0	25	0	20	5.88235	25	28.5714	10	0	2.77778	4.16667	10	0	0	10	0	0	0	14.2857
PTPRE	Phosphatase	0	0	0	0	3.44828	0	0	0	0	6.25	3.0303	0	4.34783	0	0	0	0	0	0	0	0	0	9.09091	0	0	0	0	20	0	12.5	28.5714	10	0	0	4.16667	0	0	0	0	0	0	0	0
PTPRK	Phosphatase	0	0	0	0	0	0	0	0	0	0	0	0	0	0	0	0	14.2857	0	12.5	0	0	0	0	0	0	0	0	0	0	0	0	0	0	0	0	0	0	0	0	0	0	0	0
INPP5D	Phosphatase	0	0	0	0	3.44828	0	0	0	0	0	3.0303	0	0	0	0	0	0	0	0	0	0	0	0	0	0	0	0	20	0	0	0	10	0	0	4.16667	10	0	0	0	0	0	0	14.2857
PTPN6	Phosphatase	0	0	0	33.3333	0	71.4286	0	0	0	0	0	0	0	0	0	0	28.5714	0	37.5	0	0	0	0	0	0	0	0	0	29.4118	0	0	0	0	5.55556	0	0	14.2857	0	0	0	0	0	14.2857
PTPN11	Phosphatase	25	0	100	50	3.44828	0	5	0	0	0	3.0303	4	4.34783	0	0	0	0	0	0	0	0	0	0	0	0	12.5	20	60	0	0	0	0	0	2.77778	12.5	0	0	0	0	0	0	0	0
TENC1	Phosphatase	0	9.09091	16.6667	16.6667	6.89655	14.2857	0	5.55556	8.33333	12.5	6.06061	0	8.69565	20	0	0	28.5714	6.25	12.5	12.5	40	0	0	33.3333	7.69231	12.5	20	40	5.88235	25	28.5714	20	20	2.77778	4.16667	10	0	8.33333	10	0	0	0	14.2857
ADAM9	Protease	0	0	0	0	0	0	5	5.55556	16.6667	0	6.06061	16	0	0	11.1111	0	0	6.25	0	0	0	0	0	0	0	0	0	0	0	0	0	0	0	0	0	0	0	0	0	0	0	0	0
CAPN6	Protease	0	0	0	0	0	0	0	0	0	0	0	0	0	0	0	0	0	0	12.5	0	0	0	0	0	0	0	0	0	0	0	0	0	0	0	0	0	0	0	0	0	0	0	0
CPD	Protease	0	0	0	0	0	0	0	0	0	0	3.0303	4	0	0	0	0	14.2857	0	12.5	0	0	0	0	0	0	0	0	0	0	0	0	0	0	0	0	0	0	0	0	0	0	0	0
PDIA3	Protease	0	0	0	0	0	0	0	0	0	0	0	0	0	0	0	0	14.2857	0	0	0	0	0	0	0	0	0	0	0	0	0	0	0	0	0	0	0	0	0	0	0	0	0	0
LNPEP	Protease	0	0	0	0	0	0	0	0	0	0	0	0	0	0	0	0	14.2857	0	0	0	0	0	0	0	0	0	0	0	0	0	0	0	0	0	0	0	0	0	0	0	0	0	0
LAP3	Protease	0	0	0	0	0	0	0	0	0	0	0	0	0	0	0	0	0	0	0	0	0	0	0	33.3333	7.69231	12.5	0	0	0	0	0	0	0	0	0	0	0	0	10	0	7.14286	0	0
MMP14	Protease	0	0	0	0	0	0	0	0	0	0	3.0303	0	0	0	11.1111	0	0	0	0	0	0	0	0	0	0	0	0	0	0	0	0	0	0	0	0	0	0	0	0	0	0	0	0
PSMA2	Protease	12.5	0	83.3333	0	0	0	0	0	0	6.25	0	0	0	0	0	0	0	0	0	25	0	0	0	0	7.69231	25	20	0	0	0	0	0	0	8.33333	0	20	0	0	10	0	14.2857	0	0
PSMA6	Protease	0	0	16.6667	0	0	0	0	0	0	0	0	0	0	0	0	0	0	0	0	0	0	0	0	0	0	0	0	0	0	0	0	0	0	0	0	0	0	0	0	0	0	0	0
PSMB8	Protease	0	0	33.3333	0	0	0	0	0	0	0	0	0	0	0	0	0	0	0	0	0	0	0	0	0	0	0	0	0	0	0	0	0	0	2.77778	0	0	0	0	0	0	0	0	0
PSMC6	Protease	0	0	0	0	0	0	0	0	0	0	0	0	0	0	0	0	0	0	0	0	0	0	0	0	0	12.5	0	0	0	0	0	0	0	0	0	0	0	0	0	0	0	0	0
PSMD8	Protease	0	0	16.6667	0	0	0	0	0	0	0	0	0	0	0	0	0	0	0	0	0	0	0	0	0	0	0	0	0	0	0	0	0	0	0	0	0	0	0	0	0	0	0	0
PSME2	Protease	0	0	0	0	0	0	0	0	0	0	0	0	0	0	0	0	0	0	12.5	0	0	0	0	0	0	0	0	0	0	0	0	0	0	0	0	0	0	0	0	0	0	0	14.2857
TWF2	Protein kinase, atypical	0	0	16.6667	0	0	0	0	0	0	0	0	0	0	0	0	0	0	0	0	0	0	0	0	0	0	0	0	0	0	0	0	0	0	0	0	0	0	0	0	0	0	0	0
DYRK1A	Protein kinase, dual-specificity	12.5	36.3636	50	16.6667	10.3448	14.2857	10	11.1111	16.6667	68.75	33.3333	52	17.3913	20	33.3333	25	14.2857	25	25	12.5	40	15.3846	18.1818	0	38.4615	12.5	40	20	17.6471	37.5	42.8571	20	0	61.1111	8.33333	30	28.5714	33.3333	20	0	14.2857	16.6667	14.2857
DYRK1B	Protein kinase, dual-specificity	12.5	36.3636	50	16.6667	10.3448	14.2857	10	11.1111	16.6667	68.75	33.3333	52	17.3913	20	33.3333	25	14.2857	25	25	12.5	40	15.3846	18.1818	0	38.4615	12.5	40	20	17.6471	37.5	42.8571	20	0	61.1111	8.33333	30	28.5714	33.3333	20	0	14.2857	16.6667	14.2857
DYRK2	Protein kinase, dual-specificity	0	9.09091	0	16.6667	3.44828	0	0	5.55556	8.33333	6.25	3.0303	4	4.34783	20	22.2222	25	14.2857	12.5	25	0	20	7.69231	9.09091	0	7.69231	0	0	0	5.88235	12.5	14.2857	10	20	0	4.16667	10	14.2857	8.33333	0	16.6667	7.14286	0	14.2857
DYRK3	Protein kinase, dual-specificity	0	0	0	0	0	0	0	0	8.33333	0	3.0303	0	0	0	0	0	0	0	0	0	0	0	0	0	0	0	0	0	0	0	0	0	0	0	0	0	0	0	0	0	0	0	0
DYRK4	Protein kinase, dual-specificity	0	9.09091	0	16.6667	3.44828	0	0	5.55556	8.33333	6.25	3.0303	4	4.34783	20	22.2222	25	14.2857	12.5	25	0	20	7.69231	9.09091	0	7.69231	0	0	0	5.88235	12.5	14.2857	10	20	0	4.16667	10	14.2857	8.33333	0	16.6667	7.14286	0	14.2857
PHKB	Protein kinase, regulatory subunit	0	0	0	0	0	0	0	0	0	0	0	0	0	0	0	0	0	0	0	0	0	0	0	0	7.69231	12.5	20	0	0	0	0	0	0	0	0	0	0	0	0	0	0	0	0
BCR	Protein kinase, Ser/Thr (non-receptor)	0	0	0	0	0	0	0	0	0	0	0	4	0	0	0	0	0	0	0	0	0	0	0	0	0	0	0	0	0	0	0	0	0	0	4.16667	0	0	0	0	0	0	0	0
CDC2	Protein kinase, Ser/Thr (non-receptor)	50	63.6364	133.333	66.6667	20.6897	57.1429	20	33.3333	91.6667	6.25	33.3333	16	52.1739	20	66.6667	137.5	14.2857	87.5	0	12.5	60	15.3846	45.4545	66.6667	15.3846	12.5	20	20	17.6471	25	71.4286	10	80	5.55556	16.6667	100	14.2857	75	10	16.6667	7.14286	0	28.5714
CDK2	Protein kinase, Ser/Thr (non-receptor)	12.5	27.2727	66.6667	50	6.89655	28.5714	5	16.6667	16.6667	6.25	18.1818	4	17.3913	20	22.2222	37.5	14.2857	37.5	0	12.5	40	7.69231	18.1818	66.6667	15.3846	12.5	20	20	11.7647	25	14.2857	10	20	8.33333	4.16667	20	14.2857	25	10	33.3333	7.14286	0	0
CDK3	Protein kinase, Ser/Thr (non-receptor)	12.5	27.2727	66.6667	50	6.89655	28.5714	5	16.6667	16.6667	6.25	18.1818	4	17.3913	20	22.2222	37.5	14.2857	31.25	0	12.5	40	7.69231	18.1818	66.6667	15.3846	12.5	20	20	11.7647	25	14.2857	10	20	2.77778	4.16667	20	14.2857	25	10	33.3333	7.14286	0	0
CDK5	Protein kinase, Ser/Thr (non-receptor)	0	0	0	0	0	0	0	0	0	0	0	0	0	0	0	0	14.2857	0	12.5	0	0	0	0	0	0	0	0	0	0	0	0	0	0	0	0	0	0	0	0	0	0	0	0
CDKL5	Protein kinase, Ser/Thr (non-receptor)	0	0	0	16.6667	0	0	0	0	0	0	0	0	0	0	0	0	0	0	12.5	0	0	0	0	0	0	0	0	0	0	0	0	0	0	0	0	0	0	0	0	0	0	0	0
PRKDC	Protein kinase, Ser/Thr (non-receptor)	0	0	16.6667	0	0	0	0	0	0	0	0	0	0	0	0	0	0	0	0	0	0	0	0	0	0	0	0	0	0	0	0	0	0	0	0	0	0	0	0	0	0	0	0
MAPK3	Protein kinase, Ser/Thr (non-receptor)	50	54.5455	16.6667	100	20.6897	28.5714	20	27.7778	50	18.75	12.1212	8	21.7391	120	22.2222	25	42.8571	12.5	25	25	20	7.69231	9.09091	66.6667	38.4615	50	60	100	17.6471	25	42.8571	40	60	16.6667	20.8333	40	28.5714	16.6667	20	33.3333	0	33.3333	28.5714
MAPK1	Protein kinase, Ser/Thr (non-receptor)	75	45.4545	50	150	13.7931	42.8571	25	33.3333	33.3333	25	15.1515	12	21.7391	160	22.2222	50	57.1429	18.75	62.5	25	40	23.0769	27.2727	166.667	30.7692	50	80	140	41.1765	37.5	71.4286	50	80	22.2222	33.3333	30	57.1429	25	40	50	14.2857	33.3333	42.8571
MAPK7	Protein kinase, Ser/Thr (non-receptor)	0	0	0	0	0	0	0	5.55556	0	0	0	0	0	0	0	12.5	0	12.5	0	0	40	0	0	0	0	0	0	0	0	0	0	10	0	0	0	10	14.2857	0	0	0	7.14286	0	0
GSK3A	Protein kinase, Ser/Thr (non-receptor)	100	100	100	100	100	100	100	100	100	100	100	100	100	100	100	100	100	100	100	100	100	100	100	100	100	100	100	100	100	100	100	100	100	100	100	100	100	100	100	100	100	100	100
GSK3B	Protein kinase, Ser/Thr (non-receptor)	100	100	100	100	100	100	100	100	100	100	100	100	100	100	100	100	100	100	100	100	100	100	100	100	100	100	100	100	100	100	100	100	100	100	100	100	100	100	100	100	100	100	100
HIPK1	Protein kinase, Ser/Thr (non-receptor)	37.5	27.2727	33.3333	16.6667	3.44828	0	5	11.1111	16.6667	18.75	6.06061	4	4.34783	20	11.1111	12.5	14.2857	6.25	12.5	12.5	20	15.3846	9.09091	0	23.0769	12.5	0	20	5.88235	12.5	14.2857	10	20	5.55556	4.16667	10	0	8.33333	10	16.6667	7.14286	16.6667	14.2857
HIPK2	Protein kinase, Ser/Thr (non-receptor)	37.5	27.2727	33.3333	16.6667	3.44828	0	5	11.1111	16.6667	18.75	6.06061	4	4.34783	20	11.1111	12.5	14.2857	6.25	12.5	12.5	20	15.3846	9.09091	0	23.0769	12.5	0	20	5.88235	12.5	14.2857	10	20	5.55556	4.16667	10	0	8.33333	10	16.6667	7.14286	16.6667	14.2857
HIPK3	Protein kinase, Ser/Thr (non-receptor)	25	27.2727	16.6667	50	6.89655	14.2857	5	5.55556	8.33333	12.5	3.0303	8	4.34783	40	11.1111	12.5	14.2857	12.5	12.5	12.5	20	0	0	0	23.0769	12.5	20	20	5.88235	12.5	14.2857	10	20	2.77778	0	0	14.2857	8.33333	10	16.6667	7.14286	0	0
ICK	Protein kinase, Ser/Thr (non-receptor)	0	9.09091	33.3333	16.6667	3.44828	0	0	11.1111	0	0	3.0303	4	4.34783	20	0	12.5	0	6.25	0	12.5	0	15.3846	0	0	7.69231	12.5	20	0	5.88235	12.5	14.2857	10	0	2.77778	4.16667	0	0	0	10	0	7.14286	0	0
MAPK8	Protein kinase, Ser/Thr (non-receptor)	12.5	0	0	0	3.44828	0	0	11.1111	0	0	3.0303	0	0	0	11.1111	12.5	42.8571	12.5	12.5	0	0	0	9.09091	0	0	0	0	0	23.5294	0	0	20	0	5.55556	4.16667	20	28.5714	33.3333	30	33.3333	7.14286	0	0
MAPK9	Protein kinase, Ser/Thr (non-receptor)	0	0	0	0	10.3448	14.2857	0	22.2222	0	0	3.0303	0	0	20	11.1111	0	57.1429	6.25	50	0	60	0	27.2727	0	0	25	0	20	23.5294	37.5	0	10	0	8.33333	4.16667	30	14.2857	8.33333	40	50	7.14286	16.6667	14.2857
MAPK10	Protein kinase, Ser/Thr (non-receptor)	12.5	0	0	0	3.44828	0	0	11.1111	0	0	3.0303	0	0	0	11.1111	12.5	42.8571	12.5	12.5	0	0	0	9.09091	0	0	0	0	0	23.5294	0	0	20	0	5.55556	4.16667	20	28.5714	33.3333	30	33.3333	7.14286	0	0
MAPK14	Protein kinase, Ser/Thr (non-receptor)	25	100	116.667	200	68.9655	114.286	20	61.1111	116.667	18.75	24.2424	48	60.8696	160	55.5556	75	42.8571	31.25	50	0	80	38.4615	36.3636	0	76.9231	75	100	140	70.5882	112.5	85.7143	60	40	58.3333	54.1667	80	100	50	40	50	21.4286	16.6667	42.8571
MAPK11	Protein kinase, Ser/Thr (non-receptor)	0	9.09091	16.6667	0	0	0	0	11.1111	8.33333	0	0	0	0	20	0	0	0	0	0	0	0	0	0	0	7.69231	12.5	0	40	0	0	0	0	0	0	0	0	0	0	0	0	0	0	0
MAPK13	Protein kinase, Ser/Thr (non-receptor)	0	0	16.6667	16.6667	20.6897	28.5714	0	22.2222	41.6667	0	6.06061	12	8.69565	20	0	0	0	0	0	0	20	0	9.09091	0	0	12.5	0	0	0	0	0	0	0	2.77778	4.16667	10	0	0	0	0	0	0	0
MAPK12	Protein kinase, Ser/Thr (non-receptor)	0	0	0	33.3333	3.44828	0	0	11.1111	8.33333	0	3.0303	0	0	20	0	0	0	0	0	0	0	0	0	0	0	0	0	20	0	0	0	0	20	2.77778	0	0	0	0	0	0	0	0	0
PRKCA	Protein kinase, Ser/Thr (non-receptor)	0	0	50	0	0	0	0	0	0	0	0	0	0	0	0	0	0	0	0	0	0	0	0	0	0	0	0	0	0	0	0	0	0	0	0	0	0	0	0	0	0	0	0
PRKCD	Protein kinase, Ser/Thr (non-receptor)	0	18.1818	0	16.6667	31.0345	14.2857	5	50	125	0	36.3636	32	13.0435	40	44.4444	37.5	14.2857	12.5	25	0	0	15.3846	27.2727	0	0	0	0	0	0	0	14.2857	10	20	2.77778	12.5	30	14.2857	16.6667	0	16.6667	0	0	0
PRKCG	Protein kinase, Ser/Thr (non-receptor)	0	0	50	0	0	0	0	0	0	0	0	0	0	0	0	0	0	0	0	0	0	0	0	0	0	0	0	0	0	0	0	0	0	0	0	0	0	0	0	0	0	0	0
PRPF4B	Protein kinase, Ser/Thr (non-receptor)	62.5	118.182	166.667	16.6667	17.2414	71.4286	15	11.1111	58.3333	18.75	39.3939	40	30.4348	100	33.3333	37.5	57.1429	43.75	75	62.5	60	38.4615	18.1818	100	100	125	80	40	11.7647	62.5	28.5714	50	60	38.8889	20.8333	70	42.8571	50	80	50	35.7143	0	28.5714
RIPK2	Protein kinase, Ser/Thr (non-receptor)	0	0	0	0	0	14.2857	0	0	0	0	0	0	0	0	0	0	0	0	25	0	0	0	0	0	0	0	0	0	5.88235	0	0	0	0	0	0	0	0	0	0	0	0	0	0
KIAA2002	Protein kinase, Ser/Thr (non-receptor)	0	0	0	16.6667	3.44828	0	0	0	8.33333	0	0	0	0	0	0	12.5	14.2857	0	12.5	0	0	0	0	0	0	0	0	0	0	0	0	0	0	0	0	10	0	0	0	0	0	0	0
SMG1	Protein kinase, Ser/Thr (non-receptor)	0	0	0	0	0	0	0	0	0	0	0	0	0	0	0	0	0	0	0	0	0	0	0	0	0	0	0	0	0	0	0	0	0	0	0	0	0	0	0	0	7.14286	0	0
ABL1	Protein kinase, Tyr (non-receptor)	0	0	16.6667	16.6667	3.44828	14.2857	0	11.1111	8.33333	0	0	4	0	0	11.1111	12.5	14.2857	6.25	12.5	0	0	0	0	0	7.69231	50	20	0	5.88235	12.5	14.2857	0	0	2.77778	0	10	14.2857	25	10	0	7.14286	0	0
TNK2	Protein kinase, Tyr (non-receptor)	0	0	0	0	0	0	0	0	0	0	0	0	0	0	0	0	0	0	0	0	0	0	0	0	0	12.5	0	0	0	0	0	0	0	0	0	0	0	0	0	0	0	0	0
ABL2	Protein kinase, Tyr (non-receptor)	0	0	16.6667	16.6667	3.44828	14.2857	0	11.1111	8.33333	0	0	4	0	0	11.1111	12.5	14.2857	6.25	12.5	0	0	0	0	0	7.69231	37.5	20	0	5.88235	12.5	14.2857	0	0	2.77778	0	10	14.2857	25	10	0	7.14286	0	0
PTK6	Protein kinase, Tyr (non-receptor)	0	9.09091	0	0	3.44828	0	0	11.1111	16.6667	0	6.06061	4	0	0	0	0	14.2857	0	12.5	0	0	0	0	0	0	12.5	0	0	0	0	0	0	0	0	0	0	0	0	0	0	0	0	0
PTK2	Protein kinase, Tyr (non-receptor)	12.5	18.1818	0	83.3333	24.1379	100	10	16.6667	16.6667	6.25	18.1818	24	13.0435	80	44.4444	62.5	100	31.25	25	12.5	80	23.0769	18.1818	33.3333	46.1538	112.5	80	80	64.7059	125	71.4286	100	60	44.4444	20.8333	60	28.5714	41.6667	70	50	35.7143	16.6667	14.2857
FER	Protein kinase, Tyr (non-receptor)	0	0	0	0	0	0	0	0	0	0	0	0	0	0	0	0	0	0	0	0	0	0	0	0	0	0	0	20	0	0	14.2857	0	0	0	4.16667	0	0	0	0	0	0	0	0
FES	Protein kinase, Tyr (non-receptor)	0	0	0	0	0	0	0	0	0	0	0	0	0	0	0	0	42.8571	0	25	0	0	0	0	0	0	0	0	0	5.88235	0	0	0	0	5.55556	0	0	0	0	0	0	0	0	0
FGR	Protein kinase, Tyr (non-receptor)	12.5	0	16.6667	33.3333	6.89655	0	5	0	8.33333	12.5	3.0303	0	8.69565	0	0	12.5	14.2857	0	75	0	0	15.3846	0	0	0	0	0	0	5.88235	12.5	0	0	0	5.55556	8.33333	0	0	0	0	0	0	0	0
FRK	Protein kinase, Tyr (non-receptor)	0	18.1818	0	16.6667	13.7931	71.4286	10	11.1111	25	0	9.09091	4	0	0	11.1111	12.5	157.143	6.25	12.5	25	20	15.3846	9.09091	66.6667	23.0769	0	40	0	129.412	0	0	20	0	30.5556	0	30	0	16.6667	50	16.6667	14.2857	0	0
FYN	Protein kinase, Tyr (non-receptor)	37.5	36.3636	16.6667	33.3333	17.2414	42.8571	10	22.2222	33.3333	18.75	21.2121	16	13.0435	20	33.3333	37.5	85.7143	18.75	75	12.5	40	15.3846	27.2727	33.3333	15.3846	37.5	40	40	29.4118	37.5	28.5714	30	40	19.4444	16.6667	40	42.8571	16.6667	40	33.3333	14.2857	33.3333	28.5714
HCK	Protein kinase, Tyr (non-receptor)	25	9.09091	16.6667	33.3333	10.3448	57.1429	10	16.6667	16.6667	18.75	6.06061	8	4.34783	40	11.1111	25	42.8571	12.5	37.5	0	0	15.3846	18.1818	33.3333	0	0	20	40	11.7647	25	28.5714	10	20	13.8889	12.5	20	28.5714	8.33333	10	16.6667	0	16.6667	28.5714
JAK2	Protein kinase, Tyr (non-receptor)	0	0	0	0	0	0	0	0	0	0	0	0	0	0	0	0	0	0	0	0	0	0	0	0	0	0	0	0	0	0	0	0	0	0	4.16667	0	0	0	0	0	0	0	0
LCK	Protein kinase, Tyr (non-receptor)	12.5	9.09091	33.3333	16.6667	6.89655	28.5714	5	5.55556	8.33333	6.25	6.06061	0	0	20	22.2222	12.5	42.8571	18.75	25	12.5	20	7.69231	18.1818	0	7.69231	12.5	20	20	5.88235	37.5	14.2857	0	20	0	4.16667	20	28.5714	16.6667	10	16.6667	14.2857	33.3333	28.5714
LYN	Protein kinase, Tyr (non-receptor)	50	18.1818	33.3333	33.3333	6.89655	42.8571	25	16.6667	33.3333	18.75	21.2121	16	4.34783	20	11.1111	12.5	42.8571	12.5	62.5	12.5	0	15.3846	18.1818	33.3333	7.69231	25	40	20	11.7647	25	14.2857	20	40	22.2222	16.6667	20	28.5714	8.33333	20	16.6667	7.14286	33.3333	28.5714
PTK2B	Protein kinase, Tyr (non-receptor)	0	0	0	0	0	0	0	0	0	6.25	0	0	0	0	0	0	14.2857	0	12.5	0	0	0	0	33.3333	7.69231	0	0	0	5.88235	0	0	0	0	2.77778	0	0	14.2857	0	0	0	0	0	0
SRC	Protein kinase, Tyr (non-receptor)	12.5	18.1818	16.6667	16.6667	3.44828	14.2857	5	11.1111	16.6667	18.75	21.2121	16	8.69565	20	11.1111	12.5	71.4286	12.5	37.5	0	20	7.69231	9.09091	0	15.3846	25	20	20	11.7647	37.5	14.2857	0	40	5.55556	4.16667	10	28.5714	8.33333	10	16.6667	7.14286	16.6667	14.2857
SYK	Protein kinase, Tyr (non-receptor)	0	0	16.6667	0	3.44828	14.2857	0	0	0	0	0	0	0	0	0	12.5	114.286	0	112.5	0	0	7.69231	0	0	0	0	0	0	5.88235	0	0	0	0	11.1111	4.16667	10	28.5714	0	0	0	0	0	42.8571
TEC	Protein kinase, Tyr (non-receptor)	0	0	0	0	0	0	0	0	0	0	0	0	0	0	0	0	0	0	0	0	0	0	0	0	0	0	0	0	0	0	14.2857	0	0	0	4.16667	0	0	0	0	0	0	0	0
TNK1	Protein kinase, Tyr (non-receptor)	0	0	0	0	0	0	0	0	0	0	0	0	0	0	0	0	0	0	0	0	0	0	0	0	0	0	0	0	0	0	0	0	0	0	0	10	0	0	10	0	7.14286	0	0
TYK2	Protein kinase, Tyr (non-receptor)	0	0	0	16.6667	3.44828	0	0	0	0	0	3.0303	0	0	0	0	0	0	0	12.5	0	0	0	0	0	0	0	0	0	0	0	0	10	0	2.77778	4.16667	0	0	0	0	0	0	0	0
YES1	Protein kinase, Tyr (non-receptor)	37.5	36.3636	33.3333	33.3333	17.2414	42.8571	10	22.2222	33.3333	18.75	36.3636	24	13.0435	20	33.3333	37.5	85.7143	18.75	75	12.5	40	15.3846	27.2727	33.3333	15.3846	37.5	40	40	29.4118	37.5	28.5714	30	40	22.2222	16.6667	40	42.8571	16.6667	40	33.3333	14.2857	33.3333	28.5714
ZAP70	Protein kinase, Tyr (non-receptor)	0	0	0	0	0	0	0	0	0	0	0	0	0	0	0	0	14.2857	0	0	0	0	0	0	0	0	0	0	0	0	0	0	0	0	0	0	0	0	0	0	0	0	0	0
AXL	Protein kinase, Tyr (receptor)	0	0	0	16.6667	0	14.2857	0	0	0	0	0	4	0	0	11.1111	12.5	14.2857	6.25	12.5	0	0	0	0	0	0	12.5	0	0	5.88235	0	14.2857	0	0	0	0	0	0	0	10	0	0	0	0
DDR1	Protein kinase, Tyr (receptor)	25	27.2727	0	16.6667	6.89655	0	45	33.3333	41.6667	0	30.303	36	4.34783	0	88.8889	87.5	0	18.75	25	0	20	69.2308	18.1818	0	0	0	0	0	0	0	0	0	0	0	0	20	0	0	0	0	0	0	0
DDR2	Protein kinase, Tyr (receptor)	12.5	0	0	16.6667	0	0	0	0	0	0	0	0	4.34783	0	0	12.5	0	6.25	12.5	0	0	0	0	0	0	0	0	0	0	0	0	0	0	0	0	30	0	0	0	0	0	0	0
EGFR	Protein kinase, Tyr (receptor)	12.5	0	0	0	0	0	0	0	0	0	0	0	0	0	11.1111	25	28.5714	0	25	0	0	0	0	0	7.69231	25	0	0	23.5294	0	0	0	0	5.55556	0	10	14.2857	8.33333	0	0	0	0	0
EPHA1	Protein kinase, Tyr (receptor)	0	0	0	0	0	0	0	0	0	0	3.0303	0	0	0	11.1111	0	0	0	0	0	0	0	0	0	0	0	0	0	0	0	0	0	0	0	0	0	0	0	0	0	0	0	0
EPHA2	Protein kinase, Tyr (receptor)	0	0	0	50	0	28.5714	0	5.55556	0	0	9.09091	20	0	0	0	0	14.2857	0	25	0	0	7.69231	0	0	0	0	0	0	5.88235	0	0	0	0	0	0	0	0	0	0	0	0	0	0
EPHA3	Protein kinase, Tyr (receptor)	0	0	0	0	0	28.5714	0	0	0	0	0	0	0	0	0	0	0	0	12.5	0	0	0	0	0	0	0	0	0	0	0	0	0	0	0	0	0	0	0	0	0	0	0	0
EPHA4	Protein kinase, Tyr (receptor)	0	0	0	0	0	28.5714	0	0	0	0	0	0	0	0	0	0	0	0	12.5	0	0	0	0	0	0	0	0	0	0	0	0	0	0	0	0	0	0	0	0	0	0	0	0
EPHA5	Protein kinase, Tyr (receptor)	0	0	0	0	0	28.5714	0	0	0	0	0	0	0	0	0	0	0	0	12.5	0	0	0	0	0	0	0	0	0	0	0	0	0	0	0	0	0	0	0	0	0	0	0	0
EPHB2	Protein kinase, Tyr (receptor)	0	0	0	0	0	0	0	0	0	0	3.0303	0	0	0	0	0	0	0	0	0	0	0	0	0	0	0	0	0	0	0	0	0	0	0	0	0	0	0	0	0	0	0	0
EPHB3	Protein kinase, Tyr (receptor)	0	27.2727	0	0	0	0	0	0	0	0	3.0303	0	0	0	0	0	14.2857	0	12.5	0	0	7.69231	0	0	0	0	0	0	0	0	0	0	0	0	0	0	0	0	0	0	0	0	0
EPHB4	Protein kinase, Tyr (receptor)	0	0	0	0	0	0	0	0	0	0	3.0303	8	0	0	11.1111	0	14.2857	0	0	0	0	23.0769	0	0	0	25	0	0	0	0	0	0	0	5.55556	0	0	0	8.33333	0	0	0	0	0
FGFR1	Protein kinase, Tyr (receptor)	0	0	0	0	0	0	0	0	0	0	0	0	0	0	0	0	0	0	0	0	0	0	0	0	0	0	0	20	0	0	0	0	0	0	12.5	0	0	0	0	0	0	0	0
IGF1R	Protein kinase, Tyr (receptor)	0	0	0	0	0	0	0	0	0	0	0	0	0	0	0	0	0	0	0	0	0	0	0	0	0	0	0	0	5.88235	0	0	0	0	0	0	0	0	0	0	0	0	0	0
INSR	Protein kinase, Tyr (receptor)	0	0	0	0	0	0	0	0	0	0	0	0	0	0	0	0	0	0	0	0	0	0	0	0	0	0	0	0	5.88235	0	0	0	0	0	0	0	0	0	0	0	0	0	0
MERTK	Protein kinase, Tyr (receptor)	0	0	0	0	0	0	0	0	0	0	0	0	0	0	0	0	0	0	0	0	0	0	0	0	0	0	0	0	0	0	0	10	0	0	0	0	0	0	0	0	0	0	0
MET	Protein kinase, Tyr (receptor)	12.5	0	0	0	0	14.2857	0	0	0	0	0	4	0	0	0	0	0	0	0	0	0	0	0	0	0	0	0	0	11.7647	0	0	10	0	2.77778	0	0	0	0	0	0	0	0	0
PDGFRA	Protein kinase, Tyr (receptor)	12.5	0	0	0	0	0	0	5.55556	0	0	3.0303	0	0	0	0	0	14.2857	0	12.5	0	0	0	0	0	0	0	0	20	0	0	14.2857	0	0	0	4.16667	0	0	0	0	0	0	0	0
ROS1	Protein kinase, Tyr (receptor)	25	0	66.6667	0	0	0	0	0	0	0	0	0	0	0	0	0	0	0	0	0	0	0	0	0	0	0	0	0	0	0	0	0	0	0	0	0	0	0	0	0	0	0	0
TYRO3	Protein kinase, Tyr (receptor)	0	0	0	0	0	0	0	0	0	0	0	0	0	0	0	0	0	0	0	0	0	0	0	0	0	0	0	0	0	0	0	10	0	0	0	0	0	0	0	0	0	0	0
KDR	Protein kinase, Tyr (receptor)	0	0	0	0	0	0	0	0	0	0	0	0	0	0	0	0	0	0	0	0	0	0	0	0	7.69231	0	0	0	0	0	0	0	0	0	0	0	0	0	0	0	0	0	0
FLT4	Protein kinase, Tyr (receptor)	0	0	0	0	0	0	0	0	0	0	0	0	0	0	0	0	0	0	0	0	0	0	0	0	7.69231	0	0	0	0	0	0	0	0	0	0	0	0	0	0	0	0	0	0
CD46	Receptor, channel, transporter or cell surface protein	0	0	0	16.6667	3.44828	0	0	5.55556	8.33333	0	3.0303	16	0	0	11.1111	0	14.2857	6.25	12.5	0	0	7.69231	0	0	0	0	0	0	0	0	0	0	0	0	0	0	14.2857	0	0	0	0	0	0
ABCA6	Receptor, channel, transporter or cell surface protein	0	0	0	0	0	0	0	0	0	0	0	0	0	0	0	0	0	0	0	0	0	0	0	0	0	0	0	0	5.88235	0	0	0	0	0	0	0	0	0	0	0	0	0	0
ABCB4	Receptor, channel, transporter or cell surface protein	0	0	0	0	0	0	0	0	0	0	0	0	0	0	0	0	0	0	0	0	0	0	0	0	0	0	0	0	5.88235	0	0	0	0	0	0	0	0	0	0	0	0	0	0
ABCB7	Receptor, channel, transporter or cell surface protein	0	0	0	0	0	0	0	0	0	0	0	0	0	0	0	0	14.2857	0	0	0	0	0	0	0	0	0	0	0	0	0	0	0	0	0	0	0	0	0	0	0	0	0	0
ABCC1	Receptor, channel, transporter or cell surface protein	0	0	0	0	0	14.2857	0	0	0	0	0	0	0	0	0	0	0	0	0	0	0	0	0	0	0	0	0	0	0	0	0	0	0	0	0	0	0	0	0	0	0	0	0
ACBD3	Receptor, channel, transporter or cell surface protein	0	0	0	0	0	0	0	0	0	0	0	0	0	0	0	0	0	0	12.5	0	0	0	0	0	0	0	0	0	0	0	0	0	0	0	0	0	0	0	0	0	0	0	0
ALB	Receptor, channel, transporter or cell surface protein	0	0	0	166.667	0	0	5	0	0	0	6.06061	4	26.087	0	0	0	28.5714	0	25	0	0	0	27.2727	0	0	0	0	80	0	0	42.8571	0	0	0	12.5	0	71.4286	0	0	33.3333	0	183.333	128.571
ANTXR1	Receptor, channel, transporter or cell surface protein	0	0	0	0	0	0	0	11.1111	0	0	0	8	0	0	11.1111	12.5	0	0	0	0	20	0	0	0	0	0	0	0	0	0	0	0	0	0	0	0	0	0	0	0	0	0	0
ANTXR2	Receptor, channel, transporter or cell surface protein	0	0	0	0	0	0	0	5.55556	0	0	0	0	0	0	11.1111	12.5	0	0	0	0	20	0	0	0	0	0	0	0	0	0	0	0	0	0	0	0	0	0	0	0	0	0	0
APLP2	Receptor, channel, transporter or cell surface protein	0	0	0	0	0	0	0	0	0	0	9.09091	8	0	0	11.1111	0	0	6.25	0	0	0	0	0	0	0	0	0	0	0	0	0	0	0	0	0	0	0	0	0	0	0	0	0
APP	Receptor, channel, transporter or cell surface protein	0	0	0	0	3.44828	14.2857	0	0	0	0	3.0303	4	4.34783	0	11.1111	0	0	6.25	0	0	0	0	0	0	7.69231	12.5	0	0	5.88235	0	14.2857	0	0	2.77778	0	10	0	0	0	0	7.14286	0	0
ASGR1	Receptor, channel, transporter or cell surface protein	0	0	0	0	0	42.8571	0	0	0	0	0	0	0	0	0	0	28.5714	0	0	0	0	0	0	0	7.69231	0	20	0	11.7647	0	0	10	0	5.55556	0	0	0	0	0	0	0	0	0
ATP5H	Receptor, channel, transporter or cell surface protein	0	0	16.6667	0	0	0	0	0	0	0	0	0	0	0	0	0	0	0	0	0	0	0	0	0	0	0	0	0	0	0	0	0	0	0	0	0	0	0	0	0	0	0	0
ATP5O	Receptor, channel, transporter or cell surface protein	0	0	0	0	0	0	0	0	0	0	0	0	0	0	0	0	14.2857	0	0	0	0	0	0	0	0	0	0	0	0	0	0	0	0	0	0	0	0	0	0	0	0	0	0
ATP9B	Receptor, channel, transporter or cell surface protein	0	0	0	0	0	0	0	0	0	0	0	0	0	0	0	0	0	0	0	0	0	0	0	0	0	0	0	0	0	0	0	0	0	2.77778	0	0	0	0	0	0	0	0	0
C10orf72	Receptor, channel, transporter or cell surface protein	0	0	0	0	0	0	0	0	0	0	0	0	0	0	0	0	0	0	0	0	0	0	0	0	0	0	0	0	0	0	0	0	0	0	8.33333	0	0	0	0	0	0	0	0
C1orf58	Receptor, channel, transporter or cell surface protein	0	0	0	0	0	14.2857	0	0	0	0	0	0	0	0	0	0	14.2857	0	0	0	0	0	0	0	0	0	0	0	5.88235	0	0	0	0	0	0	0	0	0	0	0	0	0	0
C2orf37	Receptor, channel, transporter or cell surface protein	0	0	0	0	0	0	0	0	0	0	0	0	0	0	0	0	0	0	0	0	0	0	0	0	0	12.5	0	0	0	0	0	0	0	0	0	0	0	0	0	0	0	0	0
CDCP1	Receptor, channel, transporter or cell surface protein	0	0	0	0	0	0	0	0	0	0	0	0	4.34783	0	0	0	0	0	0	0	0	0	0	0	0	0	0	0	0	0	0	0	0	0	0	0	0	0	0	0	0	0	0
CNNM3	Receptor, channel, transporter or cell surface protein	0	0	0	0	0	0	0	0	0	0	0	0	0	0	0	0	0	0	12.5	0	0	0	0	0	0	0	0	0	0	0	0	0	0	0	0	0	0	0	0	0	0	0	0
COX18	Receptor, channel, transporter or cell surface protein	0	0	0	0	0	0	0	0	0	0	3.0303	0	0	0	0	0	0	0	0	0	0	0	0	0	0	0	0	0	0	0	0	0	0	0	0	0	0	0	0	0	0	0	0
CR2	Receptor, channel, transporter or cell surface protein	0	0	0	0	0	0	0	0	0	0	0	0	0	0	0	0	0	0	0	0	0	0	0	0	0	0	0	0	0	0	0	0	0	0	0	0	0	0	0	0	0	0	14.2857
CRIM1	Receptor, channel, transporter or cell surface protein	0	0	0	0	0	0	0	0	0	0	0	0	0	0	0	0	0	6.25	0	0	0	0	0	0	0	0	0	0	0	0	0	0	0	0	0	0	0	0	0	0	0	0	0
FLJ38482	Receptor, channel, transporter or cell surface protein	0	9.09091	0	0	3.44828	14.2857	0	0	0	0	0	0	0	0	0	0	0	0	0	0	0	0	0	33.3333	15.3846	37.5	20	0	11.7647	12.5	0	10	0	8.33333	0	0	0	0	10	0	0	0	0
EHD3	Receptor, channel, transporter or cell surface protein	0	0	0	0	0	0	0	0	0	0	0	0	0	0	0	0	0	0	0	0	0	0	0	0	0	0	0	0	5.88235	0	0	0	0	0	0	0	0	0	0	0	0	0	0
FAM62A	Receptor, channel, transporter or cell surface protein	12.5	18.1818	16.6667	0	6.89655	14.2857	5	11.1111	16.6667	12.5	6.06061	8	0	0	11.1111	12.5	0	6.25	12.5	12.5	20	7.69231	9.09091	33.3333	15.3846	25	40	20	11.7647	25	14.2857	10	20	2.77778	12.5	10	28.5714	0	0	0	7.14286	16.6667	0
FADS2	Receptor, channel, transporter or cell surface protein	0	9.09091	0	0	0	0	0	0	0	0	0	0	0	0	0	0	0	0	0	0	0	0	0	0	0	0	0	0	0	0	0	0	0	0	0	0	0	0	0	0	0	0	0
FCER1G	Receptor, channel, transporter or cell surface protein	0	0	0	0	0	14.2857	0	0	0	0	3.0303	0	0	20	0	0	14.2857	0	0	0	0	0	0	0	0	25	0	40	11.7647	0	0	0	0	2.77778	4.16667	0	0	0	0	0	0	0	0
TMEM106B	Receptor, channel, transporter or cell surface protein	0	0	0	0	0	0	0	0	0	0	0	0	0	0	0	0	14.2857	0	25	0	0	0	0	0	0	0	0	0	0	0	0	0	0	0	0	0	0	0	0	0	0	0	0
C11orf59	Receptor, channel, transporter or cell surface protein	0	0	0	0	0	14.2857	0	0	0	0	0	0	0	0	0	0	0	0	12.5	0	0	0	0	0	0	0	0	0	17.6471	0	0	0	0	2.77778	0	0	0	0	0	0	0	0	0
GPRC5B	Receptor, channel, transporter or cell surface protein	0	0	0	0	0	0	5	0	0	0	3.0303	0	0	0	22.2222	0	0	0	0	0	0	0	0	0	0	0	0	0	0	0	0	0	0	0	0	0	0	0	0	0	0	0	0
GPRC5C	Receptor, channel, transporter or cell surface protein	0	0	0	16.6667	0	0	15	11.1111	0	0	12.1212	8	0	0	0	0	0	0	0	0	0	0	0	0	0	0	0	0	17.6471	0	0	0	0	0	0	0	0	0	0	0	0	0	0
HBA1	Receptor, channel, transporter or cell surface protein	37.5	36.3636	16.6667	83.3333	3.44828	42.8571	20	5.55556	8.33333	25	9.09091	8	13.0435	40	11.1111	0	100	6.25	25	12.5	0	7.69231	27.2727	33.3333	30.7692	37.5	20	60	17.6471	0	42.8571	10	60	16.6667	25	10	114.286	0	0	83.3333	7.14286	300	57.1429
HBB	Receptor, channel, transporter or cell surface protein	25	18.1818	16.6667	83.3333	3.44828	14.2857	30	0	0	50	6.06061	12	13.0435	0	0	0	100	0	25	0	0	23.0769	45.4545	33.3333	15.3846	12.5	20	40	29.4118	0	85.7143	0	60	22.2222	16.6667	0	85.7143	8.33333	0	116.667	7.14286	250	142.857
HBD	Receptor, channel, transporter or cell surface protein	25	18.1818	16.6667	83.3333	3.44828	0	25	0	0	50	3.0303	8	8.69565	0	0	0	71.4286	0	12.5	0	0	15.3846	36.3636	33.3333	15.3846	0	20	20	23.5294	0	71.4286	0	40	16.6667	16.6667	0	71.4286	8.33333	0	83.3333	7.14286	250	114.286
HBE1	Receptor, channel, transporter or cell surface protein	0	0	16.6667	0	3.44828	0	0	0	0	6.25	3.0303	4	4.34783	0	0	0	28.5714	0	12.5	0	0	7.69231	9.09091	0	0	0	0	0	5.88235	0	0	0	20	2.77778	4.16667	0	28.5714	8.33333	0	16.6667	7.14286	66.6667	14.2857
HBG1	Receptor, channel, transporter or cell surface protein	0	0	16.6667	0	3.44828	0	0	0	0	6.25	3.0303	4	4.34783	0	0	0	28.5714	0	12.5	0	0	7.69231	9.09091	0	0	0	0	0	5.88235	0	0	0	20	2.77778	4.16667	0	28.5714	8.33333	0	16.6667	7.14286	66.6667	14.2857
HBG1	Receptor, channel, transporter or cell surface protein	0	0	16.6667	0	3.44828	0	0	0	0	6.25	3.0303	4	4.34783	0	0	0	28.5714	0	12.5	0	0	7.69231	9.09091	0	0	0	0	0	5.88235	0	0	0	20	2.77778	4.16667	0	28.5714	8.33333	0	16.6667	7.14286	66.6667	14.2857
IFITM2	Receptor, channel, transporter or cell surface protein	0	0	0	0	0	0	0	0	0	0	3.0303	0	0	0	0	0	0	0	0	0	0	0	0	0	0	0	0	0	0	0	0	0	0	0	0	0	0	0	0	0	0	0	0
IFITM3	Receptor, channel, transporter or cell surface protein	0	0	0	0	0	0	0	0	0	0	3.0303	0	0	0	0	0	0	0	0	0	0	0	0	0	0	0	0	0	0	0	0	0	0	0	0	0	0	0	0	0	0	0	0
LDLR	Receptor, channel, transporter or cell surface protein	0	0	0	0	0	0	0	0	0	0	3.0303	0	0	0	11.1111	0	0	0	0	0	0	0	0	0	0	0	0	0	0	0	0	0	0	0	0	0	0	0	0	0	0	0	0
LSR	Receptor, channel, transporter or cell surface protein	0	0	0	16.6667	0	14.2857	5	5.55556	0	0	48.4848	16	0	0	22.2222	0	14.2857	12.5	12.5	0	0	7.69231	0	0	0	12.5	0	0	5.88235	0	0	0	0	5.55556	0	0	0	0	0	0	0	0	0
LOC144383	Receptor, channel, transporter or cell surface protein	0	0	0	0	0	0	0	0	0	0	3.0303	0	0	0	0	0	0	0	0	0	0	0	0	0	0	0	0	0	0	0	0	0	0	0	0	0	0	0	0	0	0	0	0
NAALADL1	Receptor, channel, transporter or cell surface protein	0	0	0	0	0	0	0	0	0	0	0	0	0	0	0	0	0	0	0	0	0	0	0	0	0	0	0	0	0	0	0	0	0	0	4.16667	0	0	0	0	0	0	0	0
NRP1	Receptor, channel, transporter or cell surface protein	0	0	0	0	0	0	0	5.55556	0	0	3.0303	4	4.34783	0	0	12.5	14.2857	6.25	0	0	0	0	0	0	0	12.5	0	0	5.88235	0	14.2857	0	0	2.77778	4.16667	0	0	8.33333	10	0	0	0	0
OR1D2	Receptor, channel, transporter or cell surface protein	0	0	0	0	0	0	0	0	0	0	0	0	0	0	0	0	0	0	0	0	0	0	9.09091	0	0	0	0	0	0	0	0	0	0	0	0	0	0	0	0	0	0	0	0
F2R	Receptor, channel, transporter or cell surface protein	0	0	0	0	0	0	0	0	0	0	0	4	0	0	0	0	0	6.25	0	0	0	0	0	0	0	0	0	0	0	0	0	0	0	0	0	10	0	0	0	0	0	0	0
PGRMC1	Receptor, channel, transporter or cell surface protein	0	0	0	0	0	14.2857	0	0	0	0	0	0	0	0	0	0	28.5714	0	25	0	0	0	9.09091	0	0	0	0	0	5.88235	0	0	0	0	0	0	0	0	0	0	0	0	0	0
PGRMC2	Receptor, channel, transporter or cell surface protein	0	0	0	0	0	0	0	0	0	0	0	0	0	0	0	0	14.2857	0	12.5	0	0	0	0	0	0	0	0	0	0	0	0	0	0	0	0	0	0	0	0	0	0	0	0
PLVAP	Receptor, channel, transporter or cell surface protein	0	0	0	0	0	0	0	0	0	0	3.0303	0	0	0	0	0	0	0	0	0	0	0	0	0	0	0	0	0	0	0	0	0	0	0	4.16667	0	0	0	0	0	0	0	0
PTTG1IP	Receptor, channel, transporter or cell surface protein	0	0	16.6667	16.6667	3.44828	14.2857	10	22.2222	16.6667	12.5	18.1818	20	4.34783	20	44.4444	12.5	57.1429	12.5	50	12.5	0	23.0769	18.1818	0	7.69231	25	20	0	5.88235	0	0	10	0	8.33333	4.16667	20	28.5714	8.33333	10	16.6667	7.14286	16.6667	0
RAB3IP	Receptor, channel, transporter or cell surface protein	0	0	0	0	0	0	0	0	0	0	0	0	0	0	0	0	0	0	12.5	0	0	0	0	0	0	0	0	0	0	0	0	0	0	0	0	0	0	0	0	0	0	0	0
GPRC5A	Receptor, channel, transporter or cell surface protein	25	0	0	183.333	3.44828	0	20	111.111	91.6667	37.5	84.8485	148	0	100	200	0	14.2857	0	25	0	0	130.769	54.5455	0	0	0	0	0	0	0	0	0	0	0	0	0	0	0	0	16.6667	0	0	0
SDCBP2	Receptor, channel, transporter or cell surface protein	0	0	0	0	0	0	5	0	0	0	0	0	0	0	0	0	0	0	0	0	0	0	0	0	0	0	0	0	0	0	0	0	0	0	0	0	0	0	0	0	0	0	0
SLAMF1	Receptor, channel, transporter or cell surface protein	12.5	0	33.3333	0	6.89655	14.2857	5	0	8.33333	6.25	3.0303	4	0	0	11.1111	12.5	0	6.25	0	0	0	7.69231	9.09091	0	0	25	40	0	0	25	14.2857	10	0	5.55556	4.16667	0	14.2857	8.33333	0	0	7.14286	0	0
SLC15A1	Receptor, channel, transporter or cell surface protein	0	0	0	0	0	0	0	5.55556	0	0	0	0	0	0	0	0	0	0	0	0	0	0	0	0	0	0	0	0	0	0	0	0	0	0	0	0	0	0	0	0	0	0	0
SLC25A3	Receptor, channel, transporter or cell surface protein	0	0	0	0	0	0	0	0	0	0	0	0	0	0	0	0	0	0	0	0	0	0	0	0	0	0	0	0	0	0	0	0	0	0	0	0	0	0	0	0	0	0	14.2857
SLC25A4	Receptor, channel, transporter or cell surface protein	0	0	0	0	0	0	0	0	0	0	0	0	0	0	0	0	0	0	0	0	0	0	0	0	0	0	0	0	0	0	0	0	0	2.77778	0	0	0	0	0	0	0	0	0
SLC25A5	Receptor, channel, transporter or cell surface protein	0	0	16.6667	0	0	0	0	0	0	0	0	0	0	0	0	0	0	0	12.5	0	0	0	0	33.3333	7.69231	12.5	20	0	0	0	0	0	0	2.77778	0	0	0	8.33333	10	0	7.14286	0	0
SLC25A6	Receptor, channel, transporter or cell surface protein	0	0	0	0	0	0	0	0	0	0	0	0	0	0	0	0	0	0	0	0	0	0	0	0	0	0	0	0	0	0	0	0	0	2.77778	0	0	0	0	0	0	0	0	0
SLC38A2	Receptor, channel, transporter or cell surface protein	0	0	0	0	0	0	0	0	0	0	0	0	0	0	0	0	0	0	0	0	0	0	0	0	0	0	0	0	0	0	0	0	0	2.77778	0	0	0	0	0	0	0	0	0
SLC44A4	Receptor, channel, transporter or cell surface protein	0	0	0	0	0	0	0	0	0	0	3.0303	0	0	0	0	0	0	0	0	0	0	0	0	0	0	0	0	0	0	0	0	0	0	0	0	0	0	0	0	0	0	0	0
SLC4A1	Receptor, channel, transporter or cell surface protein	0	0	0	0	0	0	0	0	0	0	0	0	0	0	0	0	0	0	0	0	0	0	0	0	0	0	0	20	0	0	0	0	0	0	8.33333	0	0	0	0	0	0	16.6667	0
SYT8	Receptor, channel, transporter or cell surface protein	0	0	0	0	0	0	0	0	0	0	0	4	0	0	0	0	0	0	0	0	0	0	0	0	0	0	0	0	0	0	0	0	0	0	0	0	0	0	0	0	0	0	0
TFR2	Receptor, channel, transporter or cell surface protein	0	0	0	0	0	0	0	0	0	0	0	0	0	0	0	0	0	0	0	0	0	0	0	0	0	0	0	0	5.88235	0	0	0	0	2.77778	0	0	0	0	0	0	0	0	0
TMBIM1	Receptor, channel, transporter or cell surface protein	0	0	0	0	0	0	0	0	0	0	3.0303	8	0	0	0	0	0	0	0	0	0	0	0	0	0	0	0	0	0	0	0	0	0	0	0	0	0	0	0	0	0	0	0
TMC4	Receptor, channel, transporter or cell surface protein	0	0	0	0	0	0	0	0	0	0	3.0303	4	0	0	0	0	0	0	0	0	0	0	0	0	0	0	0	0	0	0	0	0	0	0	0	0	0	0	0	0	0	0	0
TMC5	Receptor, channel, transporter or cell surface protein	0	0	0	0	0	0	25	16.6667	0	0	3.0303	16	0	0	33.3333	0	0	0	0	0	0	23.0769	0	0	0	0	0	0	0	0	0	0	0	0	0	0	0	0	0	0	0	0	0
TMPRSS2	Receptor, channel, transporter or cell surface protein	0	0	0	0	0	0	5	0	0	0	0	0	0	0	0	0	0	0	0	0	0	0	0	0	0	0	0	0	0	0	0	0	0	0	0	0	0	0	0	0	0	0	0
TMTC3	Receptor, channel, transporter or cell surface protein	0	0	0	0	3.44828	0	0	0	0	0	0	0	0	0	0	0	0	0	0	0	0	0	0	0	0	0	0	0	0	0	0	0	0	0	0	0	0	0	0	0	0	0	0
TTYH3	Receptor, channel, transporter or cell surface protein	0	0	0	0	0	0	0	0	0	0	3.0303	0	0	0	0	0	0	0	0	0	0	0	0	0	0	0	0	0	0	0	0	0	0	0	0	0	0	0	0	0	0	0	0
GPR126	Receptor, channel, transporter or cell surface protein	0	0	0	0	0	0	0	0	0	0	0	4	0	0	0	0	0	0	0	0	0	0	0	0	0	0	0	0	0	0	0	0	0	0	0	0	0	0	0	0	0	0	0
DCP1B	RNA processing	0	0	0	0	0	0	0	0	0	0	0	4	0	0	0	0	0	0	0	0	0	0	0	0	0	0	0	0	0	0	0	0	0	0	0	0	0	0	0	0	0	0	0
DDX1	RNA processing	0	0	16.6667	0	0	0	0	0	0	0	0	0	0	0	0	0	0	0	0	0	0	0	0	0	0	0	0	0	0	0	0	0	0	0	0	0	0	0	0	0	0	0	0
DDX3Y	RNA processing	0	0	0	0	0	0	0	0	0	0	0	0	0	0	0	0	14.2857	0	0	0	0	0	0	0	0	0	0	0	0	0	0	0	0	0	0	0	0	0	0	0	0	0	0
EIF4A3	RNA processing	0	0	0	0	0	0	0	0	0	0	0	0	0	0	0	0	28.5714	0	25	0	0	0	0	0	0	0	0	0	0	0	0	0	0	0	0	0	0	0	0	0	0	0	14.2857
EIF4A1	RNA processing	0	0	0	0	0	0	0	0	0	0	0	0	0	0	0	0	28.5714	0	25	0	0	0	0	0	0	0	0	0	0	0	0	0	0	0	0	0	0	0	0	0	0	0	14.2857
EIF4A2	RNA processing	0	0	0	0	0	0	0	0	0	0	0	0	0	0	0	0	28.5714	0	25	0	0	0	0	0	0	0	0	0	0	0	0	0	0	0	0	0	0	0	0	0	0	0	14.2857
HNRPH3	RNA processing	0	0	0	0	0	0	0	0	0	0	0	0	0	0	0	0	0	0	12.5	0	0	0	0	0	0	0	0	0	0	0	0	0	0	0	0	0	0	0	0	0	0	0	0
HNRNPA1	RNA processing	0	0	0	0	0	0	0	0	0	0	0	0	0	0	0	0	28.5714	0	0	0	0	0	0	0	0	0	0	0	0	0	0	0	0	0	0	0	0	0	0	0	0	0	0
HNRNPA2B1	RNA processing	0	0	0	0	0	0	0	0	0	0	0	0	0	0	0	0	28.5714	0	0	0	0	0	0	0	0	0	0	0	0	0	0	0	0	0	0	0	0	0	0	0	0	0	28.5714
HNRPA3	RNA processing	0	0	0	0	0	0	0	0	0	0	0	0	0	0	0	0	14.2857	0	0	0	0	0	0	0	0	0	0	0	0	0	0	0	0	0	0	0	0	0	0	0	0	0	0
PTBP1	RNA processing	0	0	16.6667	0	0	14.2857	0	0	0	0	0	0	0	0	0	0	0	0	12.5	0	0	0	0	0	0	12.5	0	0	0	0	0	0	0	2.77778	0	0	0	0	0	0	0	0	0
DKFZp762N1910	RNA processing	0	0	0	0	0	0	0	0	0	0	0	0	0	0	0	0	0	0	0	0	0	0	0	0	0	0	0	0	0	0	0	0	0	0	0	0	0	0	0	0	0	0	28.5714
LSM2	RNA processing	0	0	0	0	0	0	0	0	0	0	0	0	0	0	0	0	0	0	0	0	0	0	0	0	0	0	0	0	0	0	0	0	20	0	0	0	0	0	0	0	0	0	0
MVP	RNA processing	0	0	33.3333	0	0	0	0	0	0	0	0	0	0	0	0	0	0	0	0	0	0	0	0	0	0	0	0	0	0	0	0	0	0	0	0	0	0	0	0	0	0	0	0
PABPC1	RNA processing	0	0	33.3333	0	0	0	0	0	0	0	0	0	0	0	0	0	0	0	0	0	0	0	0	0	0	12.5	0	0	5.88235	0	0	0	0	2.77778	0	0	0	0	0	0	0	0	0
PABPC3	RNA processing	0	0	33.3333	0	0	0	0	0	0	0	0	0	0	0	0	0	0	0	0	0	0	0	0	0	0	12.5	0	0	5.88235	0	0	0	0	2.77778	0	0	0	0	0	0	0	0	0
PHF5A	RNA processing	0	0	0	0	0	0	0	0	0	0	0	0	0	0	0	0	14.2857	0	12.5	0	0	0	0	0	0	0	0	0	0	0	0	0	0	0	0	0	0	0	0	0	0	0	0
ROD1	RNA processing	0	0	0	0	0	0	0	0	0	0	0	0	0	0	0	0	0	0	12.5	0	0	0	0	0	0	0	0	0	0	0	0	0	0	0	0	0	0	0	0	0	0	0	0
RP11-223F20.1	RNA processing	0	0	0	0	0	0	0	0	0	0	0	0	0	0	0	0	14.2857	0	0	0	0	0	0	0	0	0	0	0	0	0	0	0	0	0	0	0	0	0	0	0	0	0	0
SFRS1	RNA processing	12.5	0	0	0	0	0	0	0	0	0	0	0	0	0	0	0	0	0	0	0	0	0	0	0	0	0	0	0	0	0	0	0	0	0	0	0	0	0	0	0	0	0	0
SF3A3	RNA processing	0	0	16.6667	0	0	0	0	0	0	0	0	0	0	0	0	0	0	0	0	0	0	0	0	0	0	0	0	0	0	0	0	0	0	0	0	0	0	0	0	0	0	0	0
SFRS3	RNA processing	0	0	0	0	0	0	0	0	0	0	0	0	0	0	0	0	0	0	0	0	0	0	0	0	0	0	0	0	0	0	0	0	0	0	0	0	0	0	0	0	0	0	14.2857
SRRM2	RNA processing	0	0	0	0	0	0	0	0	0	0	0	0	0	0	0	0	14.2857	0	0	0	0	0	0	0	0	0	0	0	0	0	0	0	0	0	0	10	0	0	0	0	0	0	0
HDLBP	RNA processing	0	0	0	0	0	0	0	0	0	0	0	0	0	0	0	0	0	0	0	0	0	0	0	0	0	0	0	0	0	0	0	0	0	2.77778	0	0	0	0	0	0	0	0	0
DEFA1	Secreted protein	0	0	16.6667	0	3.44828	28.5714	5	5.55556	8.33333	6.25	3.0303	0	4.34783	0	0	0	14.2857	6.25	37.5	0	0	38.4615	9.09091	0	7.69231	0	0	0	5.88235	0	28.5714	0	0	8.33333	0	0	14.2857	0	0	0	0	0	14.2857
DEFA3	Secreted protein	0	0	16.6667	0	3.44828	28.5714	5	5.55556	8.33333	6.25	3.0303	0	4.34783	0	0	0	14.2857	12.5	50	0	0	23.0769	9.09091	0	7.69231	0	0	0	5.88235	0	28.5714	0	0	8.33333	0	0	14.2857	0	0	0	0	0	14.2857
FGA	Secreted protein	0	0	0	33.3333	0	0	0	0	0	0	0	0	0	0	0	0	0	0	0	0	0	0	0	0	0	0	0	20	0	0	0	0	0	0	0	0	0	0	0	0	0	0	0
LTF	Secreted protein	0	0	16.6667	0	3.44828	0	5	0	8.33333	0	0	0	0	0	0	0	0	0	0	0	0	7.69231	0	0	0	0	0	0	0	0	0	0	0	0	0	0	0	0	0	0	0	0	0
TF	Secreted protein	0	0	16.6667	0	3.44828	0	5	0	8.33333	6.25	0	0	0	0	0	0	0	0	0	0	0	7.69231	0	0	0	0	0	0	0	0	0	0	0	2.77778	0	0	0	0	0	0	0	16.6667	0
ANKRD25	Transcriptional regulator	0	0	0	0	0	0	0	0	0	0	0	0	0	0	0	0	0	0	0	0	0	0	0	0	0	0	0	20	0	0	0	0	0	0	0	0	0	0	0	0	0	0	0
APEX1	Transcriptional regulator	0	0	0	0	0	0	0	0	0	0	0	0	0	0	0	0	0	0	0	0	0	0	0	0	0	0	0	0	0	0	0	10	0	0	0	0	0	0	0	0	0	0	0
ARHGEF10L	Transcriptional regulator	0	0	0	0	0	0	0	0	0	0	0	0	0	0	0	0	14.2857	0	0	0	0	0	0	0	0	0	0	0	5.88235	0	0	0	0	2.77778	0	0	0	0	0	0	0	0	0
PHB2	Transcriptional regulator	12.5	0	50	0	0	0	0	0	0	0	0	0	0	0	0	0	0	0	0	0	0	0	0	0	0	0	0	0	0	0	0	0	0	0	0	0	0	0	0	0	0	0	0
CREB3L4	Transcriptional regulator	0	0	0	0	0	0	0	0	0	0	0	0	0	0	0	0	0	0	0	0	0	0	0	0	0	0	0	0	0	0	0	0	0	0	0	0	0	0	0	0	0	0	14.2857
ENO1	Transcriptional regulator	0	0	50	0	3.44828	0	0	0	0	6.25	3.0303	0	0	0	0	12.5	14.2857	0	25	0	20	7.69231	0	0	7.69231	12.5	20	0	0	0	0	0	0	5.55556	0	10	0	0	0	0	0	0	28.5714
ENO2	Transcriptional regulator	0	0	50	0	3.44828	0	0	0	0	6.25	3.0303	0	0	0	0	12.5	14.2857	0	25	0	20	7.69231	0	0	7.69231	12.5	20	0	0	0	0	0	0	5.55556	0	10	0	0	0	0	0	0	14.2857
ENO3	Transcriptional regulator	0	0	50	0	3.44828	0	0	0	0	6.25	3.0303	0	0	0	0	12.5	14.2857	0	25	0	20	7.69231	0	0	7.69231	12.5	20	0	0	0	0	0	0	5.55556	0	10	0	0	0	0	0	0	14.2857
FLNA	Transcriptional regulator	12.5	0	16.6667	33.3333	6.89655	0	15	16.6667	8.33333	25	3.0303	12	4.34783	20	11.1111	0	0	6.25	12.5	0	20	15.3846	9.09091	0	0	0	20	0	0	37.5	0	0	0	0	4.16667	0	14.2857	0	0	0	0	0	0
GRLF1	Transcriptional regulator	25	0	33.3333	16.6667	6.89655	14.2857	10	27.7778	33.3333	12.5	12.1212	16	8.69565	20	11.1111	12.5	14.2857	6.25	25	12.5	40	15.3846	0	33.3333	46.1538	50	40	40	17.6471	25	28.5714	30	20	19.4444	8.33333	10	14.2857	8.33333	10	16.6667	14.2857	0	0
DNAJA1	Transcriptional regulator	0	0	0	0	0	0	0	0	0	0	0	0	0	0	0	0	14.2857	0	0	0	0	0	0	0	0	0	0	0	0	0	0	0	0	0	0	0	0	0	0	0	0	0	0
NFKB1	Transcriptional regulator	0	0	0	0	0	0	0	0	0	0	0	0	0	0	0	0	28.5714	0	12.5	0	0	0	0	0	0	0	0	0	0	0	0	0	0	2.77778	0	0	0	0	0	0	0	0	0
PHB	Transcriptional regulator	0	0	0	0	0	0	0	0	0	0	0	0	0	0	0	0	0	0	0	0	0	0	0	0	0	12.5	0	0	0	0	0	0	0	2.77778	0	0	0	0	0	0	0	0	0
PRMT1	Transcriptional regulator	12.5	0	16.6667	0	0	0	0	0	0	0	0	0	0	0	0	0	0	0	0	0	0	0	0	0	0	0	0	0	0	0	0	0	0	0	0	0	0	0	0	0	0	0	0
PTRF	Transcriptional regulator	12.5	9.09091	0	0	0	14.2857	0	0	0	0	0	0	0	20	11.1111	12.5	14.2857	6.25	12.5	0	20	0	9.09091	33.3333	7.69231	0	0	40	0	25	0	10	0	0	4.16667	10	42.8571	0	0	16.6667	0	16.6667	0
RBL2	Transcriptional regulator	0	0	0	0	0	0	0	0	0	0	0	0	0	0	0	0	0	0	0	0	0	0	0	0	0	0	0	20	0	0	0	0	0	0	0	0	0	0	0	0	0	0	0
SND1	Transcriptional regulator	25	0	16.6667	0	0	0	0	0	0	0	0	0	0	0	0	0	14.2857	0	0	0	0	0	0	0	0	0	0	0	0	0	0	0	0	0	0	0	0	0	0	0	0	0	0
STAT1	Transcriptional regulator	0	0	0	0	0	0	0	0	0	0	0	0	0	0	0	0	0	0	0	0	0	0	0	0	0	0	0	0	0	0	0	0	0	0	4.16667	0	0	0	0	0	0	0	0
STAT3	Transcriptional regulator	0	54.5455	66.6667	33.3333	6.89655	28.5714	15	22.2222	41.6667	25	15.1515	20	17.3913	40	44.4444	25	14.2857	6.25	50	37.5	40	23.0769	18.1818	0	53.8462	37.5	80	100	11.7647	25	42.8571	20	80	13.8889	33.3333	40	71.4286	33.3333	10	33.3333	21.4286	33.3333	28.5714
STAT5A	Transcriptional regulator	12.5	27.2727	16.6667	16.6667	3.44828	14.2857	5	5.55556	8.33333	6.25	0	8	4.34783	20	11.1111	12.5	14.2857	6.25	12.5	12.5	20	7.69231	9.09091	0	7.69231	12.5	0	20	5.88235	12.5	14.2857	10	0	5.55556	8.33333	10	14.2857	8.33333	10	16.6667	7.14286	16.6667	14.2857
STAT5B	Transcriptional regulator	12.5	27.2727	16.6667	16.6667	3.44828	14.2857	5	5.55556	8.33333	6.25	0	8	4.34783	20	11.1111	12.5	14.2857	6.25	12.5	12.5	20	7.69231	9.09091	0	7.69231	12.5	0	20	5.88235	12.5	14.2857	10	0	5.55556	8.33333	10	14.2857	8.33333	10	16.6667	7.14286	16.6667	14.2857
STAT6	Transcriptional regulator	0	0	0	0	0	0	0	0	0	0	0	0	0	0	0	0	0	0	0	0	0	0	0	0	0	0	0	20	0	0	0	0	0	0	4.16667	0	0	0	0	0	0	0	0
TXNRD1	Transcriptional regulator	0	0	16.6667	0	0	0	0	0	0	0	0	0	0	0	0	0	0	0	0	0	0	0	0	0	0	12.5	0	0	0	0	0	0	0	2.77778	0	0	0	0	0	0	0	0	0
TSG101	Transcriptional regulator	0	0	0	0	0	0	0	0	0	0	0	0	0	0	0	0	0	0	0	0	0	7.69231	0	0	0	0	0	0	0	0	0	0	0	0	0	0	0	0	0	0	0	0	0
UBC	Transcriptional regulator	0	0	0	0	0	0	0	0	0	0	0	0	0	0	0	0	0	0	0	0	0	0	0	0	0	0	0	0	0	0	0	0	0	0	0	0	0	0	0	0	0	0	28.5714
ZBTB7B	Transcriptional regulator	0	0	0	0	0	0	0	0	0	0	0	0	0	0	0	0	0	0	0	0	0	7.69231	0	0	0	0	0	0	0	0	0	0	0	0	0	0	0	0	0	0	0	0	0
CCR5	Translation	12.5	0	33.3333	16.6667	6.89655	14.2857	5	5.55556	0	0	3.0303	8	8.69565	0	11.1111	12.5	14.2857	12.5	25	0	0	0	18.1818	33.3333	7.69231	25	20	20	11.7647	12.5	0	0	0	2.77778	4.16667	10	14.2857	16.6667	0	0	14.2857	0	14.2857
EEF1A2	Translation	12.5	0	33.3333	16.6667	6.89655	14.2857	5	5.55556	0	0	3.0303	8	8.69565	0	11.1111	12.5	14.2857	12.5	25	0	0	0	18.1818	33.3333	7.69231	25	20	20	5.88235	12.5	0	0	0	2.77778	4.16667	10	14.2857	16.6667	0	0	14.2857	0	14.2857
eEF1AL3	Translation	12.5	0	33.3333	16.6667	6.89655	14.2857	5	5.55556	0	0	3.0303	8	8.69565	0	11.1111	12.5	14.2857	12.5	25	0	0	0	18.1818	33.3333	7.69231	25	20	20	11.7647	12.5	0	0	0	2.77778	4.16667	10	14.2857	16.6667	0	0	14.2857	0	14.2857
EIF2S1	Translation	0	0	66.6667	0	0	0	0	0	0	0	0	0	0	0	0	0	0	0	0	0	0	0	0	0	0	0	0	0	0	0	0	0	0	0	0	0	0	0	0	0	0	0	0
EIF3J	Translation	0	0	0	0	0	0	0	0	0	0	0	0	0	0	0	0	0	0	0	0	0	0	0	0	0	0	0	0	0	0	0	0	0	0	0	0	0	0	0	0	7.14286	0	0
EIF3I	Translation	0	0	0	0	0	0	0	0	0	0	0	0	0	0	0	0	0	0	0	0	0	0	0	0	0	0	0	0	5.88235	0	0	0	0	0	0	0	0	0	0	0	0	0	0
EIF3B	Translation	0	0	16.6667	0	0	0	0	0	0	0	0	0	0	0	0	0	0	0	0	0	0	0	0	0	0	0	0	0	0	0	0	0	0	0	0	0	0	0	0	0	0	0	0
RPSAP12	Translation	0	0	0	0	0	0	0	0	0	0	0	0	0	0	0	0	0	0	0	0	0	0	0	0	7.69231	0	0	0	0	0	0	0	0	0	0	0	0	0	0	0	0	0	0
QARS	Translation	12.5	0	0	0	0	0	0	0	0	0	0	0	0	0	0	0	0	0	0	0	0	0	0	0	0	0	0	0	0	0	0	0	0	0	0	0	0	0	0	0	0	0	0
RPS10	Translation	0	0	33.3333	0	0	0	0	0	0	0	0	0	0	0	0	0	0	0	0	0	0	0	0	0	7.69231	0	0	0	0	0	0	0	0	5.55556	0	0	0	0	0	0	0	0	0
RPS2	Translation	0	0	0	0	0	0	0	0	0	0	0	0	0	0	0	0	0	0	0	0	0	0	0	0	0	12.5	0	0	0	0	0	0	0	0	0	0	0	0	0	0	0	0	0
RPS25	Translation	0	0	0	0	0	0	0	0	0	0	0	0	0	0	0	0	0	0	0	0	0	0	0	0	0	0	0	0	0	0	0	0	0	5.55556	0	0	0	0	0	0	0	0	0
RPS27	Translation	0	0	0	0	0	0	0	0	0	0	0	0	0	0	22.2222	12.5	14.2857	6.25	0	0	0	0	0	0	7.69231	12.5	0	0	0	0	0	0	0	2.77778	0	10	0	8.33333	10	0	0	0	0
RPS27L	Translation	0	0	0	0	0	0	0	0	0	0	0	0	0	0	22.2222	12.5	14.2857	6.25	0	0	0	0	0	0	7.69231	12.5	0	0	0	0	0	0	0	2.77778	0	10	0	8.33333	10	0	0	0	0
RPSA	Translation	0	0	0	0	0	0	0	0	0	0	0	0	0	0	0	0	0	0	0	0	0	0	0	0	7.69231	0	0	0	0	0	0	0	0	0	0	0	0	0	0	0	0	0	0
TARS	Translation	0	0	0	0	0	0	0	0	0	0	0	0	0	0	0	0	0	0	0	0	0	0	0	0	0	12.5	0	0	0	0	0	0	0	0	0	0	0	0	0	0	0	0	0
UBXD8	Ubiquitin conjugating system	0	0	0	0	0	0	0	0	0	0	0	0	0	0	0	0	14.2857	0	0	0	0	0	0	0	0	0	0	0	0	0	0	0	0	0	0	0	0	0	0	0	0	0	0
FBXO24	Ubiquitin conjugating system	0	0	0	0	0	14.2857	0	0	0	0	0	0	0	0	0	0	0	0	0	0	0	0	0	0	0	0	0	0	0	0	14.2857	0	0	0	0	0	0	0	0	0	0	0	0
RFFL	Ubiquitin conjugating system	0	0	0	0	0	0	0	0	0	0	0	0	0	0	0	0	0	0	0	0	0	0	0	0	0	0	0	0	0	0	0	0	0	2.77778	0	0	0	0	0	0	0	0	0
UBE1	Ubiquitin conjugating system	0	0	0	0	0	0	0	0	0	0	0	0	0	0	0	0	0	0	0	0	0	0	0	0	0	0	0	0	17.6471	0	0	0	0	0	0	0	0	0	0	0	0	0	0
NCE2	Ubiquitin conjugating system	0	0	0	0	0	0	0	0	0	0	0	0	0	0	0	0	0	0	0	0	0	0	0	0	0	0	0	0	0	0	0	0	0	0	4.16667	0	0	0	0	0	0	0	0
ZNF598	Ubiquitin conjugating system	0	0	0	0	0	0	0	0	0	0	0	0	0	0	0	0	0	0	0	0	0	0	0	0	0	0	0	0	5.88235	0	0	0	0	0	0	0	0	0	0	0	0	0	0
LOC388720	ubiquitin-like modifier	0	0	0	0	0	0	0	0	0	0	0	0	0	0	0	0	0	0	0	0	0	0	0	0	0	0	0	0	0	0	0	0	0	0	0	0	0	0	0	0	0	0	28.5714
UBA52	ubiquitin-like modifier	0	0	0	0	0	0	0	0	0	0	0	0	0	0	0	0	0	0	0	0	0	0	0	0	0	0	0	0	0	0	0	0	0	0	0	0	0	0	0	0	0	0	28.5714
UBB	ubiquitin-like modifier	0	0	0	0	0	0	0	0	0	0	0	0	0	0	0	0	0	0	0	0	0	0	0	0	0	0	0	0	0	0	0	0	0	0	0	0	0	0	0	0	0	0	28.5714
UBA52	ubiquitin-like modifier	0	0	0	0	0	0	0	0	0	0	0	0	0	0	0	0	0	0	0	0	0	0	0	0	0	0	0	0	0	0	0	0	0	0	0	0	0	0	0	0	0	0	28.5714
ACTA1	Unknown function	0	9.09091	16.6667	50	6.89655	0	0	0	0	18.75	3.0303	16	0	0	0	0	14.2857	0	0	0	0	7.69231	0	0	0	12.5	0	20	5.88235	0	14.2857	0	0	11.1111	0	0	14.2857	0	0	0	0	0	100
ACTB	Unknown function	0	9.09091	116.667	50	10.3448	14.2857	10	5.55556	0	12.5	6.06061	16	0	0	0	12.5	28.5714	0	12.5	0	0	23.0769	0	0	0	50	20	20	5.88235	0	14.2857	0	0	25	8.33333	0	57.1429	8.33333	0	0	0	16.6667	171.429
ACTC1	Unknown function	0	9.09091	16.6667	50	6.89655	0	0	0	0	18.75	3.0303	16	0	0	0	0	14.2857	0	0	0	0	7.69231	0	0	0	12.5	0	20	5.88235	0	14.2857	0	0	11.1111	0	0	14.2857	0	0	0	0	0	100
ACTG1	Unknown function	0	9.09091	116.667	50	10.3448	14.2857	10	5.55556	0	12.5	6.06061	16	0	0	0	12.5	28.5714	0	12.5	0	0	23.0769	0	0	0	50	20	20	5.88235	0	14.2857	0	0	25	8.33333	0	57.1429	8.33333	0	0	0	16.6667	171.429
CASKIN2	Unknown function	0	0	16.6667	0	0	0	0	0	0	0	0	0	0	0	0	0	0	0	0	0	0	0	0	0	0	12.5	0	0	0	0	0	0	0	2.77778	0	0	0	0	0	0	0	0	0
CRIP1	Unknown function	0	0	0	0	0	0	0	0	0	0	0	0	0	0	0	0	0	0	0	0	0	0	0	0	0	0	0	0	0	0	0	0	0	0	4.16667	0	0	0	0	0	0	0	0
FKSG30	Unknown function	0	0	16.6667	0	0	0	0	0	0	0	0	4	0	0	0	0	0	0	0	0	0	7.69231	0	0	0	0	0	0	0	0	0	0	0	0	0	0	0	0	0	0	0	0	28.5714
HSPA12A	Unknown function	0	0	0	0	0	0	0	0	0	0	0	0	0	0	0	0	0	0	0	0	0	0	0	0	0	0	0	20	0	0	0	0	0	0	0	0	0	0	0	0	0	0	0
IFIT5	Unknown function	0	0	16.6667	0	0	0	0	0	0	0	0	0	0	0	0	0	0	0	0	0	0	0	0	0	0	0	0	0	0	0	0	0	0	0	0	0	0	0	0	0	0	0	0
KIAA1217	Unknown function	0	9.09091	0	0	0	0	0	0	0	6.25	0	0	0	0	0	0	14.2857	0	12.5	0	0	0	0	0	0	0	0	0	0	0	0	0	0	0	0	0	0	0	0	0	0	0	0
LDHAL6B	Unknown function	0	0	16.6667	0	0	0	0	0	0	0	0	0	0	0	0	0	0	0	0	0	0	0	0	0	0	0	0	0	0	0	0	0	0	0	0	0	0	0	0	0	0	0	0
PLEKHA7	Unknown function	0	0	0	0	0	0	0	0	0	0	0	0	0	0	0	0	0	0	0	0	0	0	0	0	0	0	0	0	0	0	0	0	0	2.77778	0	0	0	0	0	0	0	0	0
SH3PX3	Unknown function	0	0	16.6667	0	0	0	0	0	0	0	0	0	0	0	0	0	0	0	0	0	0	0	0	0	0	0	0	0	0	0	0	0	0	0	0	0	0	0	0	0	0	0	0
POTEF	Unknown function	0	0	16.6667	0	0	0	0	0	0	0	0	4	0	0	0	0	0	0	0	0	0	7.69231	0	0	0	0	0	0	0	0	0	0	0	0	0	0	0	0	0	0	0	0	28.5714
S100A8	Unknown function	0	0	0	0	0	0	0	0	0	0	0	0	0	0	0	0	0	0	12.5	0	0	0	0	0	0	0	0	0	0	0	0	0	0	0	0	0	0	0	0	0	0	0	0
similar to cytoplasmic beta-actin	Unknown function	0	0	16.6667	0	0	0	0	0	0	0	0	4	0	0	0	0	0	0	0	0	0	7.69231	0	0	0	0	0	0	0	0	0	0	0	0	0	0	0	0	0	0	0	0	28.5714
Similar to L-lactate dehydrogenase	Unknown function	0	0	16.6667	0	0	0	0	0	0	0	0	0	0	0	0	0	0	0	0	0	0	0	0	0	0	0	0	0	0	0	0	0	0	0	0	0	0	0	0	0	0	0	0
TIPRL	Unknown function	0	0	16.6667	0	0	0	0	0	0	0	0	0	0	0	0	0	0	0	0	0	0	0	0	0	0	0	0	0	0	0	0	0	0	0	0	0	0	0	0	0	0	0	0
ZFYVE19	Unknown function	0	0	0	0	0	0	0	0	0	0	0	0	0	0	11.1111	0	0	0	0	0	0	0	0	0	0	0	0	0	0	0	0	0	0	0	0	0	0	0	0	0	0	0	0
AP1G1	Vesicle protein	0	0	0	0	0	0	0	5.55556	0	0	0	0	0	0	0	0	0	0	0	0	0	0	0	0	0	0	0	0	0	0	0	0	0	0	0	0	0	0	0	0	0	0	0
CLTC	Vesicle protein	12.5	27.2727	33.3333	0	0	28.5714	0	5.55556	0	0	6.06061	0	0	0	11.1111	12.5	28.5714	6.25	37.5	0	0	7.69231	0	0	7.69231	25	0	0	5.88235	0	0	0	0	2.77778	0	20	0	8.33333	10	0	7.14286	0	0
COPA	Vesicle protein	0	18.1818	0	0	0	0	0	0	0	0	0	0	0	0	0	0	0	0	0	0	0	0	0	0	0	0	0	0	0	0	0	0	0	0	0	0	0	0	0	0	0	0	0
LAPTM4A	Vesicle protein	0	0	0	0	0	0	0	0	0	0	3.0303	0	0	0	0	0	0	0	0	0	0	0	0	0	0	0	0	0	0	0	0	0	0	0	0	0	0	0	0	0	0	0	0
SNX27	Vesicle protein	0	0	0	0	0	0	0	0	0	0	0	0	0	0	0	0	14.2857	0	12.5	0	0	0	0	0	0	0	0	0	0	0	0	0	0	0	0	0	0	0	0	0	0	0	0
SYP	Vesicle protein	0	0	0	0	0	0	0	0	0	0	0	0	0	0	0	0	0	0	0	0	0	0	0	0	0	0	0	0	0	0	0	0	0	0	4.16667	0	0	0	0	0	0	0	0
VPS35	Vesicle protein	0	0	0	0	0	0	0	0	0	0	0	0	0	0	0	0	0	0	0	0	0	0	0	0	0	12.5	0	0	0	0	0	0	0	0	0	0	0	0	0	0	0	0	0
VPS4A	Vesicle protein	0	0	16.6667	0	0	0	0	0	0	0	0	0	0	0	0	0	0	0	0	0	0	0	0	0	0	0	0	0	0	0	0	0	0	0	0	0	0	0	0	0	0	0	0
ANXA8L2		12.5	0	0	0	0	0	0	0	0	0	0	0	0	0	0	0	0	0	0	0	0	0	0	0	0	0	0	0	0	0	0	0	0	0	0	0	0	0	0	0	0	0	0
C5orf32		0	0	0	0	0	0	0	0	0	0	0	4	0	0	11.1111	0	0	0	0	0	0	0	0	0	0	0	0	0	0	0	0	0	0	0	0	0	0	0	0	0	0	0	0
C7orf28B		0	0	50	0	0	0	0	0	0	0	0	0	0	0	0	0	0	0	0	0	0	0	0	0	0	0	0	0	0	0	0	0	0	0	0	0	0	0	0	0	0	0	0
FCHO2		12.5	0	0	0	0	0	0	0	0	0	0	0	0	0	0	0	0	0	0	0	0	0	0	0	0	0	0	0	0	0	0	0	0	0	0	0	0	0	0	0	0	0	0
GSDMDC1		0	0	33.3333	0	0	0	0	0	0	0	0	0	0	0	0	0	0	0	0	0	0	0	0	0	0	0	0	0	0	0	0	0	0	0	0	0	0	0	0	0	0	0	0
FLJ10769		0	9.09091	16.6667	0	0	0	0	0	0	0	0	4	0	0	0	0	0	0	0	0	0	0	9.09091	33.3333	23.0769	50	20	0	0	0	0	0	0	5.55556	4.16667	0	0	0	0	0	0	0	0
HSP90AB2P		12.5	0	16.6667	0	0	0	0	0	0	0	3.0303	0	0	0	0	0	0	0	0	0	0	0	0	0	0	0	0	0	0	0	0	0	0	0	0	0	0	0	0	0	0	0	0
IGL@		0	0	0	33.3333	0	0	0	0	0	0	3.0303	0	4.34783	0	0	0	0	0	0	0	0	0	0	0	0	0	0	0	0	0	0	0	0	0	0	0	0	0	0	0	0	0	0
KLHDC10		0	0	0	0	0	0	0	0	0	0	0	0	0	0	0	0	0	0	0	0	0	0	0	0	0	0	0	20	0	0	0	0	0	0	0	0	0	0	0	0	0	0	0
LOC120364		0	0	0	0	0	0	0	0	0	0	0	0	0	0	0	0	14.2857	0	0	0	0	0	0	0	0	0	0	0	0	0	0	0	0	0	0	0	0	0	0	0	0	0	0
LOC644950		0	0	0	0	0	0	0	0	0	0	0	0	0	0	0	0	0	0	0	0	0	0	0	0	0	0	0	0	0	0	0	0	0	0	0	0	0	0	0	0	0	0	14.2857
RPS2P20		0	0	0	0	0	0	0	0	0	0	0	0	0	0	0	0	0	0	0	0	0	0	0	0	0	12.5	0	0	0	0	0	0	0	0	0	0	0	0	0	0	0	0	0
LOC646048		0	0	0	0	0	0	0	0	0	0	0	0	0	0	0	0	0	0	0	0	0	0	0	0	0	0	0	20	0	0	0	0	0	0	4.16667	0	0	0	0	0	0	0	0
LOC653269		0	0	16.6667	0	0	0	0	0	0	0	0	4	0	0	0	0	0	0	0	0	0	7.69231	0	0	0	0	0	0	0	0	0	0	0	0	0	0	0	0	0	0	0	0	28.5714
LOC653781		0	0	16.6667	0	0	0	0	0	0	0	0	4	0	0	0	0	0	0	0	0	0	7.69231	0	0	0	0	0	0	0	0	0	0	0	0	0	0	0	0	0	0	0	0	28.5714
LOC91431		0	0	0	0	0	0	0	0	0	0	0	0	0	0	0	0	0	0	0	0	0	0	0	0	0	12.5	0	0	0	0	0	0	0	0	0	0	0	0	0	0	0	0	0
FAM129B		0	0	16.6667	0	0	0	0	0	0	0	0	0	0	0	0	0	0	0	0	0	0	0	0	0	0	0	0	0	0	0	0	0	0	0	0	0	0	0	0	0	0	0	0
C11orf52		0	0	0	0	0	0	0	0	0	0	0	0	0	0	0	12.5	0	0	0	0	0	0	0	0	0	0	0	0	0	0	0	0	0	5.55556	0	0	0	0	0	0	0	0	0
